# Supplementary material for: Cerebrospinal fluid proteomic analysis of long-term antihypertensive treatment with amlodipine and atenolol in hypertensive rats
Source: Sci Rep. 2025 Oct 28;15:37678. doi: 10.1038/s41598-025-21450-3 (PMC12569167; doi:10.1038/s41598-025-21450-3)
Supplement: Supplementary file 1 — Supplementary Material 1 [file 41598_2025_21450_MOESM1_ESM.xlsx]

## Sheet: Rat proteins for all groups
Supplementary Table S1. All measured proteins with comparisons across all groups. FC refers to fold change. WKY Ctrl = normotensive rats, SHR Ctrl = untreated hypertensive rats, SHR Amlo = hypertensive rats with amlodipine treatment, SHR Aten = hypertensive rats with atenolol treatment.
Gene.full	MaxQuant.Gene.Names	First.accession	Protein IDs short	n observed tot WKY Ctrl/SHRCtrl/SHR Amlo/SHR Aten	emmean (se) Untreated normotensive WKY Ctrl	emmean (se) Untreated hypertensive SHR Ctrl	emmean (se) Amlodipine-treated hypertensive SHR	emmean (se) Atenolol-treated hypertensive SHR	FC Untreated hypertensive SHR / Untreated normotensive WKY Ctrl	FC (Amlodipine-treated hypertensive SHR) / Untreated normotensive WKY Ctrl	FC (Atenolol-treated hypertensive) / Untreated normotensive WKY Ctrl	FC (Amlodipine-treated hypertensive SHR) / Untreated hypertensive SHR Ctrl	FC (Atenolol-treated hypertensive) / Untreated hypertensive SHR Ctrl	FC (Atenolol-treated hypertensive) / (Amlodipine-treated hypertensive SHR)	Untreated normotensive WKY - Untreated hypertensive SHR dif	Untreated normotensive WKY - Untreated hypertensive SHR p	Untreated normotensive WKY - (Amlodipine-treated hypertensive SHR) dif	Untreated normotensive WKY - (Amlodipine-treated hypertensive SHR) p	Untreated normotensive WKY - (Atenolol-treated hypertensive) dif	Untreated normotensive WKY - (Atenolol-treated hypertensive) p	Untreated hypertensive SHR - (Amlodipine-treated hypertensive SHR) dif	Untreated hypertensive SHR - (Amlodipine-treated hypertensive SHR) p	Untreated hypertensive SHR - (Atenolol-treated hypertensive) dif	Untreated hypertensive SHR - (Atenolol-treated hypertensive) p	(Amlodipine-treated hypertensive SHR) - (Atenolol-treated hypertensive) dif	(Amlodipine-treated hypertensive SHR) - (Atenolol-treated hypertensive) p
A0A0G2JSH5		A0A0G2JSH5	A0A0G2JSH5;A0A8I5Y4N3	15/5/3/4/3	0 ¬± 0.271	-1.97 ¬± 0.35	-1.887 ¬± 0.303	-2 ¬± 0.35	-3.07366	-2.68023	-3.24193	0.393425	-0.168273	-0.561698	-1.97039	0.000986836	-1.88713	0.000722965	-1.99963	0.000885115	0.0832631	0.86073	-0.029239	0.954013	-0.112502	0.812725
A0A0G2JSK1		A0A0G2JSK1	A0A0G2JSK1;F1LR92;Q63556	6/5/1/0/0	0 ¬± 0.447	-2.276 ¬± 1	NA	NA	-2.7013	NA	NA	NA	NA	NA	-2.27608	0.106291	NA	NA	NA	NA	NA	NA	NA	NA	NA	NA
A0A0G2JT70		A0A0G2JT70	A0A0G2JT70;A0A8I6A0D4	4/0/2/2/0	NA	NA	NA	NA	NA	NA	NA	NA	NA	NA	NA	NA	NA	NA	NA	NA	NA	NA	NA	NA	NA	NA
A0A0G2JUY3		A0A0G2JUY3	A0A0G2JUY3;A0A8I6ALM0;A0A8I6GC23	7/0/3/1/3	NA	0 ¬± 0.428	-0.413 ¬± 0.741	-0.06 ¬± 0.428	NA	NA	NA	-0.603829	-0.0730251	0.530804	NA	NA	NA	NA	NA	NA	-0.41265	0.65496	-0.0595546	0.926358	0.353096	0.701137
A0A0G2JW41		A0A0G2JW41	A0A0G2JW41	17/5/4/3/5	0 ¬± 2.192	0.022 ¬± 2.45	-1.611 ¬± 2.829	1.897 ¬± 2.192	0.00178632	-0.138237	0.147444	-0.140023	0.145658	0.285681	0.0218448	0.994799	-1.61103	0.660031	1.89727	0.551017	-1.63287	0.669818	1.87543	0.57809	3.5083	0.34486
A0A0G2JXJ9		A0A0G2JXJ9	A0A0G2JXJ9;CON__Q8N1A0	18/5/4/4/5	0 ¬± 0.629	1.683 ¬± 0.703	1.19 ¬± 0.703	-0.546 ¬± 0.629	0.288786	0.210003	-0.107563	-0.0787835	-0.39635	-0.317566	1.68348	0.0958611	1.1903	0.22743	-0.545777	0.549097	-0.493179	0.627446	-2.22926	0.0330506	-1.73608	0.0868735
A0A0G2JY25		A0A0G2JY25	A0A0G2JY25	12/5/1/2/4	0 ¬± 0.385	-0.697 ¬± 0.861	0.524 ¬± 0.609	0.36 ¬± 0.43	-0.764331	0.388525	0.277933	1.15286	1.04226	-0.110592	-0.697361	0.480766	0.524037	0.48764	0.360244	0.550139	1.2214	0.280115	1.0576	0.303829	-0.163793	0.831616
A0A0G2JY81		A0A0G2JY81	A0A0G2JY81;CON__ENSEMBL:ENSBTAP00000016046	17/5/4/3/5	0 ¬± 0.523	-0.512 ¬± 0.584	0.012 ¬± 0.675	-0.264 ¬± 0.523	-0.25913	0.00543516	-0.127648	0.264565	0.131483	-0.133083	-0.511963	0.525002	0.0117536	0.989219	-0.263682	0.726935	0.523716	0.567325	0.24828	0.756438	-0.275436	0.751973
A0A0G2JY98		A0A0G2JY98	A0A0G2JY98	3/0/2/0/1	NA	NA	NA	NA	NA	NA	NA	NA	NA	NA	NA	NA	NA	NA	NA	NA	NA	NA	NA	NA	NA	NA
A0A0G2JZW1		A0A0G2JZW1	A0A0G2JZW1;A0A8J8XVI1;D3ZHM9	3/1/1/1/0	NA	NA	NA	NA	NA	NA	NA	NA	NA	NA	NA	NA	NA	NA	NA	NA	NA	NA	NA	NA	NA	NA
A0A0G2K447		A0A0G2K447	A0A0G2K447	1/0/0/0/1	NA	NA	NA	NA	NA	NA	NA	NA	NA	NA	NA	NA	NA	NA	NA	NA	NA	NA	NA	NA	NA	NA
A0A0G2K828		A0A0G2K828	A0A0G2K828	16/5/3/3/5	0 ¬± 0.328	-5.111 ¬± 0.424	-5.547 ¬± 0.424	-4.959 ¬± 0.328	-2.25078	-2.80863	-2.09736	-0.557857	0.153421	0.711278	-5.11136	5.97553e-07	-5.54738	2.47055e-07	-4.95881	1.74871e-07	-0.436018	0.480871	0.152555	0.780814	0.588572	0.293765
A0A0G2K9Y5		A0A0G2K9Y5	A0A0G2K9Y5	18/5/4/4/5	0 ¬± 0.832	-1.443 ¬± 0.93	-2.696 ¬± 0.93	-1.873 ¬± 0.832	-0.253863	-0.517873	-0.339189	-0.264011	-0.0853268	0.178684	-1.44254	0.266982	-2.69641	0.0485107	-1.87314	0.133644	-1.25386	0.356594	-0.430592	0.735153	0.823271	0.520087
A0A142BM04		A0A142BM04	A0A142BM04;A0A0G2K3L5	18/5/4/4/5	0 ¬± 0.889	-1.002 ¬± 0.994	-0.783 ¬± 0.994	-2.078 ¬± 0.889	-0.210413	-0.16179	-0.47702	0.0486224	-0.266607	-0.31523	-1.00171	0.465014	-0.783036	0.566446	-2.07811	0.120614	0.21867	0.878604	-1.0764	0.433085	-1.29507	0.347974
A0A1K0FUA6		A0A1K0FUA6	A0A1K0FUA6;P11517;A0A0G2JTW9;A0A0G2JSW3;CON__Q3SX09;Q63223;A0A8I5ZV52;CON__P02070;O88752	18/5/4/4/5	0 ¬± 0.594	2.474 ¬± 0.664	-0.322 ¬± 0.664	-0.441 ¬± 0.594	1.19056	-0.263539	-0.374036	-1.45409	-1.56459	-0.110497	2.47419	0.0148359	-0.322118	0.723091	-0.44062	0.608102	-2.79631	0.00998679	-2.91481	0.00556844	-0.118502	0.896081
A0A1K0FUH3		A0A1K0FUH3	A0A1K0FUH3	16/5/4/4/3	0 ¬± 0.495	1.835 ¬± 0.554	-0.177 ¬± 0.554	0.43 ¬± 0.64	1.09324	-0.167425	0.340007	-1.26067	-0.753237	0.507431	1.83454	0.0295811	-0.17733	0.815443	0.430117	0.60471	-2.01187	0.0246332	-1.40442	0.12286	0.607447	0.486583
A0A1K0H3R5		A0A1K0H3R5	A0A1K0H3R5	18/5/4/4/5	0 ¬± 0.518	1.452 ¬± 0.579	-0.435 ¬± 0.579	-0.325 ¬± 0.518	0.902892	-0.435174	-0.312746	-1.33807	-1.21564	0.122428	1.45168	0.082594	-0.43459	0.58452	-0.325268	0.663598	-1.88627	0.0370203	-1.77695	0.0381698	0.109323	0.890036
A0A1W2Q6M6		A0A1W2Q6M6	A0A1W2Q6M6	4/1/1/1/1	NA	NA	NA	NA	NA	NA	NA	NA	NA	NA	NA	NA	NA	NA	NA	NA	NA	NA	NA	NA	NA	NA
A0A8I5Y6S4		A0A8I5Y6S4	A0A8I5Y6S4;A0A8I6ACG6;CON__P01045-1;CON__Q2KJ62;CON__P01044-1	18/5/4/4/5	0 ¬± 0.602	-1.112 ¬± 0.673	-1.793 ¬± 0.673	-0.786 ¬± 0.602	-0.405478	-0.725202	-0.274437	-0.319724	0.131041	0.450766	-1.1117	0.238297	-1.79262	0.0669295	-0.78598	0.371262	-0.680928	0.485883	0.325717	0.723548	1.00664	0.283444
A0A8I5Y735		A0A8I5Y735	A0A8I5Y735	17/5/4/3/5	0 ¬± 0.6	-0.671 ¬± 0.67	-0.309 ¬± 0.774	-0.398 ¬± 0.6	-0.116464	-0.0524042	-0.0679821	0.0640594	0.0484815	-0.0155779	-0.671045	0.468831	-0.308657	0.757561	-0.398268	0.646328	0.362388	0.729063	0.272777	0.766443	-0.0896114	0.928466
A0A8I5Y7P7		A0A8I5Y7P7	A0A8I5Y7P7	3/3/0/0/0	NA	NA	NA	NA	NA	NA	NA	NA	NA	NA	NA	NA	NA	NA	NA	NA	NA	NA	NA	NA	NA	NA
A0A8I5Y8T8		A0A8I5Y8T8	A0A8I5Y8T8;A0A8I5YCG7;O88524	18/5/4/4/5	0 ¬± 0.532	-1.837 ¬± 0.595	-3.993 ¬± 0.595	-1.442 ¬± 0.532	-0.442931	-1.23261	-0.335557	-0.789682	0.107374	0.897056	-1.83743	0.0372363	-3.9927	0.000194021	-1.44237	0.0759653	-2.15528	0.0226197	0.395058	0.628374	2.55034	0.00648958
A0A8I5Y9R1		A0A8I5Y9R1	A0A8I5Y9R1;D3ZE08	17/4/4/4/5	0 ¬± 3.39	-1.867 ¬± 3.39	2.276 ¬± 3.39	1.144 ¬± 3.032	-0.158446	0.172197	0.089124	0.330643	0.24757	-0.083073	-1.86693	0.703261	2.27551	0.642903	1.14382	0.805359	4.14244	0.403199	3.01075	0.519535	-1.1317	0.807376
A0A8I5ZLU0		A0A8I5ZLU0	A0A8I5ZLU0	1/1/0/0/0	NA	NA	NA	NA	NA	NA	NA	NA	NA	NA	NA	NA	NA	NA	NA	NA	NA	NA	NA	NA	NA	NA
A0A8I5ZM48		A0A8I5ZM48	A0A8I5ZM48;A0A8I5ZXJ9	17/5/3/4/5	0 ¬± 0.781	-0.828 ¬± 1.008	0.235 ¬± 0.873	0.428 ¬± 0.781	-0.20088	0.0523206	0.0937819	0.2532	0.294662	0.0414613	-0.827707	0.527452	0.235178	0.843929	0.427697	0.70472	1.06288	0.439625	1.2554	0.342694	0.192519	0.871935
A0A8I5ZMX9		A0A8I5ZMX9	A0A8I5ZMX9;A0A8I6ARZ2	1/0/1/0/0	NA	NA	NA	NA	NA	NA	NA	NA	NA	NA	NA	NA	NA	NA	NA	NA	NA	NA	NA	NA	NA	NA
A0A8I5ZPC5		A0A8I5ZPC5	A0A8I5ZPC5	15/5/3/3/4	0 ¬± 0.372	1.051 ¬± 0.481	-1.686 ¬± 0.481	-1.729 ¬± 0.416	0.335166	-0.785487	-0.812329	-1.12065	-1.14749	-0.0268417	1.0505	0.111966	-1.68646	0.0181071	-1.72942	0.010167	-2.73697	0.00199488	-2.77993	0.0011143	-0.0429573	0.947352
A0A8I5ZPH3		A0A8I5ZPH3	A0A8I5ZPH3	3/0/1/0/2	NA	NA	NA	NA	NA	NA	NA	NA	NA	NA	NA	NA	NA	NA	NA	NA	NA	NA	NA	NA	NA	NA
A0A8I5ZUN3		A0A8I5ZUN3	A0A8I5ZUN3;A0A8I5ZU83;A0A8I6A794	6/2/1/1/2	NA	NA	NA	NA	NA	NA	NA	NA	NA	NA	NA	NA	NA	NA	NA	NA	NA	NA	NA	NA	NA	NA
A0A8I5ZV61		A0A8I5ZV61	A0A8I5ZV61;A0A8I6G8N8;A0A8I5ZZK2;A0A8I6A1E9;A0A8I5ZQ09;A0A8I5ZPG7;A0A0G2KAZ1;A0A8I5ZXJ4;A0A8I6ANU1;A0A8I6AE55	17/5/4/4/4	0 ¬± 0.448	0.773 ¬± 0.501	0.091 ¬± 0.501	0.249 ¬± 0.501	0.471555	0.0641006	0.169169	-0.407455	-0.302387	0.105068	0.77348	0.270665	0.0908981	0.894522	0.248909	0.717171	-0.682582	0.353029	-0.524571	0.472325	0.158011	0.827026
A0A8I5ZWC4		A0A8I5ZWC4	A0A8I5ZWC4;A0A8I5ZS25	3/0/1/1/1	NA	NA	NA	NA	NA	NA	NA	NA	NA	NA	NA	NA	NA	NA	NA	NA	NA	NA	NA	NA	NA	NA
A0A8I5ZWQ0		A0A8I5ZWQ0	A0A8I5ZWQ0	9/2/2/2/3	NA	NA	NA	NA	NA	NA	NA	NA	NA	NA	NA	NA	NA	NA	NA	NA	NA	NA	NA	NA	NA	NA
A0A8I5ZWR1		A0A8I5ZWR1	A0A8I5ZWR1	1/0/0/0/1	NA	NA	NA	NA	NA	NA	NA	NA	NA	NA	NA	NA	NA	NA	NA	NA	NA	NA	NA	NA	NA	NA
A0A8I5ZX10		A0A8I5ZX10	A0A8I5ZX10	17/5/4/3/5	0 ¬± 0.662	2.691 ¬± 0.74	-0.459 ¬± 0.854	0.912 ¬± 0.662	0.563398	-0.122517	0.216484	-0.685914	-0.346914	0.339001	2.69051	0.0178055	-0.45851	0.678196	0.911762	0.347571	-3.14902	0.0154023	-1.77875	0.0963417	1.37027	0.226897
A0A8I5ZXF1		A0A8I5ZXF1	A0A8I5ZXF1	3/0/2/0/1	NA	NA	NA	NA	NA	NA	NA	NA	NA	NA	NA	NA	NA	NA	NA	NA	NA	NA	NA	NA	NA	NA
A0A8I5ZXH5		A0A8I5ZXH5	A0A8I5ZXH5	13/5/2/2/4	0 ¬± 0.363	-0.692 ¬± 0.574	-0.506 ¬± 0.574	0.056 ¬± 0.406	-1.17432	-0.753912	0.063042	0.42041	1.23736	0.816954	-0.69199	0.334678	-0.505729	0.475312	0.0555002	0.921022	0.186261	0.823575	0.74749	0.315164	0.561229	0.445053
A0A8I5ZY02		A0A8I5ZY02	A0A8I5ZY02;A0A8I6AJ98	17/5/4/3/5	0 ¬± 0.468	-0.807 ¬± 0.523	0.397 ¬± 0.604	-0.363 ¬± 0.468	-0.635097	0.232869	-0.252234	0.867966	0.382863	-0.485103	-0.806811	0.271126	0.396878	0.612264	-0.363425	0.592234	1.20369	0.155965	0.443387	0.538584	-0.760302	0.337958
A0A8I5ZYE2		A0A8I5ZYE2	A0A8I5ZYE2	6/3/1/1/1	0 ¬± 0.577	-0.989 ¬± 1	-0.89 ¬± 1	-0.756 ¬± 1	-1.01333	-0.872667	-0.703007	0.140662	0.310323	0.16966	-0.989253	0.481867	-0.889789	0.521535	-0.756174	0.579804	0.099464	0.950329	0.233079	0.884244	0.133615	0.933341
A0A8I6A0F4		A0A8I6A0F4	A0A8I6A0F4;A0A8I6G8P8	2/2/0/0/0	NA	NA	NA	NA	NA	NA	NA	NA	NA	NA	NA	NA	NA	NA	NA	NA	NA	NA	NA	NA	NA	NA
A0A8I6A0Y4		A0A8I6A0Y4	A0A8I6A0Y4;A0A8I6G5W0;A0A8I6AMS5	8/1/2/2/3	NA	NA	NA	NA	NA	NA	NA	NA	NA	NA	NA	NA	NA	NA	NA	NA	NA	NA	NA	NA	NA	NA
A0A8I6A1C5		A0A8I6A1C5	A0A8I6A1C5	12/0/4/3/5	NA	0 ¬± 0.468	-1.507 ¬± 0.54	-2.064 ¬± 0.419	NA	NA	NA	-0.897959	-1.45257	-0.554611	NA	NA	NA	NA	NA	NA	-1.50673	0.0642728	-2.06368	0.00941871	-0.55695	0.436144
A0A8I6A2J1		A0A8I6A2J1	A0A8I6A2J1	12/4/3/0/5	0 ¬± 1.252	0.951 ¬± 1.445	NA	0.368 ¬± 1.12	0.516933	NA	0.22249	NA	-0.294443	NA	0.951191	0.63079	NA	NA	0.368074	0.831408	NA	NA	-0.583117	0.757051	NA	NA
A0A8I6A4U0		A0A8I6A4U0	A0A8I6A4U0;A0A8I5ZTU9;A0A8I5ZZL6;P20767	18/5/4/4/5	0 ¬± 0.658	-1.453 ¬± 0.736	-0.587 ¬± 0.736	-1.602 ¬± 0.658	-0.267365	-0.102153	-0.297604	0.165211	-0.0302396	-0.195451	-1.45349	0.163232	-0.58735	0.561537	-1.60156	0.107459	0.866138	0.419393	-0.148073	0.882962	-1.01421	0.321887
A0A8I6A507		A0A8I6A507	A0A8I6A507;A0A8I6APT4	5/0/1/0/4	NA	NA	NA	NA	NA	NA	NA	NA	NA	NA	NA	NA	NA	NA	NA	NA	NA	NA	NA	NA	NA	NA
A0A8I6A583		A0A8I6A583	A0A8I6A583;F1M3X3	18/5/4/4/5	0 ¬± 1.057	0.169 ¬± 1.182	-2.4 ¬± 1.182	-1.058 ¬± 1.057	0.0311608	-0.535968	-0.212238	-0.567128	-0.243399	0.32373	0.168838	0.916708	-2.39953	0.152428	-1.05787	0.490763	-2.56837	0.146646	-1.22671	0.451984	1.34166	0.411683
A0A8I6A5B2		A0A8I6A5B2	A0A8I6A5B2;A0A8I6AAJ9;A0A8I6A6Q3;A0A8I5ZLW9	6/0/1/3/2	NA	NA	NA	NA	NA	NA	NA	NA	NA	NA	NA	NA	NA	NA	NA	NA	NA	NA	NA	NA	NA	NA
A0A8I6A668		A0A8I6A668	A0A8I6A668;A0A8I6A9W1	14/4/3/2/5	0 ¬± 0.464	0.712 ¬± 0.535	-0.399 ¬± 0.656	-0.954 ¬± 0.415	0.434811	-0.316575	-0.920079	-0.751386	-1.35489	-0.603503	0.711824	0.338653	-0.398734	0.630328	-0.954242	0.156102	-1.11056	0.218941	-1.66607	0.0336911	-0.555509	0.490445
A0A8I6A7L1		A0A8I6A7L1	A0A8I6A7L1;A0A8I6AFR0;A0A8I5ZYV4;A0A8I5ZRU2;A0A8I5Y130	18/5/4/4/5	0 ¬± 4.277	3.813 ¬± 4.782	10.323 ¬± 4.782	2.807 ¬± 4.277	0.887058	1.72222	0.700654	0.835166	-0.186404	-1.02157	3.81342	0.561719	10.3234	0.129891	2.80704	0.649719	6.51003	0.352045	-1.00637	0.877589	-7.5164	0.260906
A0A8I6A7R6		A0A8I6A7R6	A0A8I6A7R6	3/0/1/1/1	NA	NA	NA	NA	NA	NA	NA	NA	NA	NA	NA	NA	NA	NA	NA	NA	NA	NA	NA	NA	NA	NA
A0A8I6A8M8		A0A8I6A8M8	A0A8I6A8M8	8/3/0/3/2	0 ¬± 12.403	NA	30.205 ¬± 12.403	25.525 ¬± 15.191	NA	1.61429	1.45533	NA	NA	-0.158961	NA	NA	30.2045	0.1457	25.5247	0.249821	NA	NA	NA	NA	-4.67977	0.82087
A0A8I6A938		A0A8I6A938	A0A8I6A938;A0A8I6A6C3	18/5/4/4/5	0 ¬± 1.479	-5.01 ¬± 1.654	-9.49 ¬± 1.654	-6.826 ¬± 1.479	-0.472987	-1.08772	-0.691598	-0.614728	-0.21861	0.396118	-5.00998	0.0404137	-9.49009	0.000765728	-6.82563	0.00565973	-4.48011	0.0760329	-1.81566	0.426819	2.66446	0.249658
A0A8I6A9A6		A0A8I6A9A6	A0A8I6A9A6	13/4/1/3/5	0 ¬± 0.385	-1.237 ¬± 0.77	-1.098 ¬± 0.444	0.253 ¬± 0.344	-0.943333	-0.800403	0.134832	0.14293	1.07817	0.935235	-1.23718	0.184428	-1.09758	0.0947804	0.252517	0.63654	0.139601	0.878672	1.4897	0.111108	1.35009	0.0397985
A0A8I6A9G4		A0A8I6A9G4	A0A8I6A9G4	17/5/3/4/5	0 ¬± 0.599	2.311 ¬± 0.773	0.89 ¬± 0.669	0.72 ¬± 0.599	0.643278	0.282668	0.232786	-0.36061	-0.410493	-0.0498822	2.31113	0.034318	0.89028	0.339591	0.720236	0.41034	-1.42085	0.187969	-1.59089	0.127659	-0.170044	0.852738
A0A8I6AA60		A0A8I6AA60	A0A8I6AA60;A0A8I6ANN1	16/5/4/3/4	0 ¬± 0.81	0.441 ¬± 0.906	-1.286 ¬± 1.046	-3.396 ¬± 0.906	0.0947941	-0.318167	-1.06731	-0.412961	-1.16211	-0.749146	0.441196	0.722925	-1.28573	0.35039	-3.39632	0.0162147	-1.72693	0.235862	-3.83752	0.0111644	-2.11059	0.153133
A0A8I6AAJ5		A0A8I6AAJ5	A0A8I6AAJ5	1/1/0/0/0	NA	NA	NA	NA	NA	NA	NA	NA	NA	NA	NA	NA	NA	NA	NA	NA	NA	NA	NA	NA	NA	NA
A0A8I6AAM9		A0A8I6AAM9	A0A8I6AAM9	18/5/4/4/5	0 ¬± 0.554	2.84 ¬± 0.619	1.182 ¬± 0.619	2.247 ¬± 0.554	1.61206	0.892137	1.3934	-0.719923	-0.218662	0.501261	2.84049	0.00415021	1.182	0.176672	2.24679	0.0123841	-1.65849	0.0790735	-0.593698	0.486552	1.06479	0.220744
A0A8I6AAN5		A0A8I6AAN5	A0A8I6AAN5	18/5/4/4/5	0 ¬± 0.356	-0.066 ¬± 0.398	-0.774 ¬± 0.398	0.45 ¬± 0.356	-0.0306626	-0.405982	0.192447	-0.375319	0.22311	0.598429	-0.0663644	0.90293	-0.774044	0.169503	0.450331	0.386514	-0.707679	0.229549	0.516696	0.349995	1.22437	0.0379768
A0A8I6AAX0		A0A8I6AAX0	A0A8I6AAX0;A0A0G2JZS9	14/5/3/3/3	0 ¬± 0.468	0.951 ¬± 0.604	-0.03 ¬± 0.604	0.306 ¬± 0.604	0.659568	-0.0267146	0.247136	-0.686283	-0.412432	0.273851	0.950631	0.241565	-0.0300909	0.969344	0.306455	0.696636	-0.980722	0.277421	-0.644177	0.467945	0.336546	0.701721
A0A8I6AC29		A0A8I6AC29	A0A8I6AC29	2/2/0/0/0	NA	NA	NA	NA	NA	NA	NA	NA	NA	NA	NA	NA	NA	NA	NA	NA	NA	NA	NA	NA	NA	NA
A0A8I6AD89		A0A8I6AD89	A0A8I6AD89	13/4/4/2/3	0 ¬± 0.362	0.334 ¬± 0.362	-0.467 ¬± 0.512	0.258 ¬± 0.418	0.335848	-0.65866	0.26621	-0.994508	-0.0696373	0.92487	0.333806	0.530682	-0.466778	0.475593	0.258066	0.651813	-0.800584	0.233622	-0.0757399	0.894071	0.724844	0.301246
A0A8I6AEV5		A0A8I6AEV5	A0A8I6AEV5;A0A8I6AEB7	18/5/4/4/5	0 ¬± 0.428	0.357 ¬± 0.479	1.016 ¬± 0.479	0.204 ¬± 0.428	0.125798	0.33274	0.0732606	0.206941	-0.0525379	-0.259479	0.356987	0.587267	1.01638	0.136021	0.204103	0.741179	0.659389	0.346804	-0.152884	0.815379	-0.812273	0.226822
A0A8I6AFL1		A0A8I6AFL1	A0A8I6AFL1	3/3/0/0/0	NA	NA	NA	NA	NA	NA	NA	NA	NA	NA	NA	NA	NA	NA	NA	NA	NA	NA	NA	NA	NA	NA
A0A8I6AGQ4		A0A8I6AGQ4	A0A8I6AGQ4	5/5/0/0/0	NA	NA	NA	NA	NA	NA	NA	NA	NA	NA	NA	NA	NA	NA	NA	NA	NA	NA	NA	NA	NA	NA
A0A8I6AGR0		A0A8I6AGR0	A0A8I6AGR0;A0A8I6G7J3	16/5/3/3/5	0 ¬± 0.534	1.596 ¬± 0.689	-1.442 ¬± 0.689	-2.429 ¬± 0.534	0.313319	-0.357081	-0.665019	-0.6704	-0.978338	-0.307938	1.59553	0.0920548	-1.44223	0.123837	-2.42931	0.00737053	-3.03776	0.00889159	-4.02484	0.000591796	-0.987081	0.279484
A0A8I6AH36		A0A8I6AH36	A0A8I6AH36	16/5/4/3/4	0 ¬± 0.605	-2.782 ¬± 0.676	-4.344 ¬± 0.78	-3.72 ¬± 0.676	-0.956549	-2.03998	-1.50699	-1.08343	-0.550446	0.532984	-2.78227	0.00975056	-4.34426	0.000864707	-3.72045	0.00146525	-1.56199	0.156197	-0.938181	0.345729	0.623806	0.556969
A0A8I6AHL9		A0A8I6AHL9	A0A8I6AHL9;A0A8I5ZTR6;A0A8I6ADR1	12/5/3/0/4	0 ¬± 0.363	-1.169 ¬± 0.469	NA	-0.849 ¬± 0.406	-0.956644	NA	-0.625608	NA	0.331036	NA	-1.16943	0.0803029	NA	NA	-0.848832	0.153909	NA	NA	0.320597	0.617964	NA	NA
A0A8I6AHQ4		A0A8I6AHQ4	A0A8I6AHQ4;A0A8I6AHX0;A0A8I5ZN60	7/5/1/1/0	0 ¬± 0.447	-2.43 ¬± 1	-1.954 ¬± 1	NA	-0.935448	-0.698314	NA	0.237134	NA	NA	-2.42997	0.0907888	-1.95422	0.148996	NA	NA	0.475748	0.753474	NA	NA	NA	NA
A0A8I6AI26		A0A8I6AI26	A0A8I6AI26;A0A8I5ZQG2;A0A8I5Y6E3;A0A0G2K946	18/5/4/4/5	0 ¬± 0.392	-0.181 ¬± 0.439	-0.798 ¬± 0.439	-0.339 ¬± 0.392	-0.123595	-0.648221	-0.240815	-0.524626	-0.11722	0.407406	-0.180923	0.762985	-0.797566	0.196698	-0.33877	0.551173	-0.616643	0.336956	-0.157847	0.792392	0.458795	0.448496
A0A8I6AI41		A0A8I6AI41	A0A8I6AI41;A0A8I6GHG7;A0A8I6ASD7	15/5/3/3/4	0 ¬± 0.567	0.284 ¬± 0.733	0.237 ¬± 0.733	0.359 ¬± 0.634	0.186055	0.157206	0.231445	-0.0288494	0.0453896	0.074239	0.28384	0.765095	0.237395	0.802539	0.358819	0.681477	-0.0464447	0.965047	0.0749793	0.939721	0.121424	0.902554
A0A8I6AI98		A0A8I6AI98	A0A8I6AI98	5/0/3/1/1	NA	0 ¬± 0.577	2.078 ¬± 1	-0.681 ¬± 1	NA	NA	NA	1.53017	-1.38938	-2.91955	NA	NA	NA	NA	NA	NA	2.07843	0.21367	-0.680562	0.615313	-2.759	0.190352
A0A8I6AIR7		A0A8I6AIR7	A0A8I6AIR7	9/0/1/4/4	NA	NA	NA	NA	NA	NA	NA	NA	NA	NA	NA	NA	NA	NA	NA	NA	NA	NA	NA	NA	NA	NA
A0A8I6AIU4		A0A8I6AIU4	A0A8I6AIU4	15/5/3/2/5	0 ¬± 0.526	-2.072 ¬± 0.679	-2.224 ¬± 0.831	-2.807 ¬± 0.526	-0.609492	-0.666089	-0.906961	-0.0565975	-0.297469	-0.240872	-2.07244	0.0343552	-2.22409	0.0449708	-2.80693	0.0030697	-0.151655	0.890161	-0.734494	0.41045	-0.582839	0.565399
A0A8I6AJI1		A0A8I6AJI1	A0A8I6AJI1	1/1/0/0/0	NA	NA	NA	NA	NA	NA	NA	NA	NA	NA	NA	NA	NA	NA	NA	NA	NA	NA	NA	NA	NA	NA
A0A8I6AJQ0		A0A8I6AJQ0	A0A8I6AJQ0;A0A8I6AI27;A0A8I6G2R9;A0A8I6AP43;A0A8I6A3A5	13/3/3/3/4	0 ¬± 1.171	0.614 ¬± 1.171	1.928 ¬± 1.171	2.091 ¬± 1.014	0.376765	0.953447	1.01145	0.576682	0.634681	0.0579992	0.614271	0.719255	1.92764	0.27432	2.09115	0.209981	1.31337	0.448105	1.47688	0.365265	0.16351	0.918247
A0A8I6AKA7		A0A8I6AKA7	A0A8I6AKA7	8/0/2/3/3	NA	NA	NA	NA	NA	NA	NA	NA	NA	NA	NA	NA	NA	NA	NA	NA	NA	NA	NA	NA	NA	NA
A0A8I6ALW9		A0A8I6ALW9	A0A8I6ALW9;A0A8I6GIW0	18/5/4/4/5	0 ¬± 0.727	-0.311 ¬± 0.813	0.473 ¬± 0.813	-0.541 ¬± 0.727	-0.0695294	0.0997425	-0.123256	0.169272	-0.0537261	-0.222998	-0.310678	0.779856	0.472655	0.67125	-0.540694	0.607123	0.783333	0.506619	-0.230016	0.835953	-1.01335	0.368419
A0A8I6AM09		A0A8I6AM09	A0A8I6AM09	8/5/1/1/1	0 ¬± 0.447	-3.144 ¬± 1	0.622 ¬± 1	-4.542 ¬± 1	-1.0043	0.136358	-1.85909	1.14066	-0.854784	-1.99545	-3.14423	0.0454561	0.621502	0.600802	-4.54151	0.0143088	3.76573	0.0562277	-1.39728	0.379072	-5.16301	0.0217561
A0A8I6AMC9		A0A8I6AMC9	A0A8I6AMC9;A0A8I5ZW14;A0A8I6AG69;A0A8I6AIX1	11/5/1/1/4	0 ¬± 0.437	-0.429 ¬± 0.978	-2.195 ¬± 0.978	-1.515 ¬± 0.489	-0.268997	-2.93569	-1.32191	-2.66669	-1.05291	1.61378	-0.42943	0.700362	-2.19457	0.0796014	-1.5147	0.0541977	-1.76514	0.242386	-1.08527	0.353788	0.679874	0.553609
A0A8I6ANM0		A0A8I6ANM0	A0A8I6ANM0;A0A8I6AFC6	2/0/1/1/0	NA	NA	NA	NA	NA	NA	NA	NA	NA	NA	NA	NA	NA	NA	NA	NA	NA	NA	NA	NA	NA	NA
A0A8I6APC0		A0A8I6APC0	A0A8I6APC0;A0A8I5ZVS4	16/5/4/3/4	0 ¬± 0.496	-1.668 ¬± 0.555	-2.24 ¬± 0.64	-2.579 ¬± 0.555	-0.902065	-1.4119	-1.83092	-0.509833	-0.928859	-0.419026	-1.66794	0.0446412	-2.2395	0.0171185	-2.57939	0.00465621	-0.571563	0.512614	-0.911452	0.26773	-0.339889	0.695281
A0A8I6AQ74		A0A8I6AQ74	A0A8I6AQ74	18/5/4/4/5	0 ¬± 0.486	1.621 ¬± 0.544	-0.655 ¬± 0.544	-0.062 ¬± 0.486	0.419711	-0.211782	-0.0186421	-0.631493	-0.438354	0.19314	1.62072	0.0432692	-0.655324	0.384122	-0.0616235	0.929864	-2.27604	0.0103305	-1.68234	0.0368876	0.593701	0.429278
A0A8I6AQD7		A0A8I6AQD7	A0A8I6AQD7	12/3/1/3/5	0 ¬± 0.613	-1.587 ¬± 1.061	-0.331 ¬± 0.613	-0.252 ¬± 0.475	-1.50185	-0.209469	-0.156708	1.29238	1.34514	0.0527614	-1.58663	0.231568	-0.331464	0.712061	-0.252453	0.753008	1.25516	0.33573	1.33417	0.284327	0.0790113	0.921317
A0A8I6ASA2		A0A8I6ASA2	A0A8I6ASA2	11/4/2/1/4	0 ¬± 1.078	2.248 ¬± 1.524	1.846 ¬± 2.155	1.868 ¬± 1.078	0.694558	0.592536	0.598112	-0.102023	-0.0964468	0.00557608	2.24804	0.267555	1.84636	0.468569	1.86759	0.260018	-0.401682	0.88334	-0.380454	0.844279	0.0212279	0.993217
A0A8I6ASH2		A0A8I6ASH2	A0A8I6ASH2;A0A8I6A2S5;F1LTJ5;O08591	18/5/4/4/5	0 ¬± 0.578	-1.279 ¬± 0.646	-1.181 ¬± 0.646	-0.876 ¬± 0.578	-0.503271	-0.458036	-0.325056	0.0452353	0.178216	0.13298	-1.2789	0.162408	-1.18132	0.19464	-0.876064	0.302064	0.0975865	0.916497	0.402839	0.649408	0.305252	0.73008
A0A8I6AVW1		A0A8I6AVW1	A0A8I6AVW1;A0A0G2K9L1;F1M7B3;A0A8I6A935;A0A8I6AK51	10/3/3/2/2	0 ¬± 0.387	0.883 ¬± 0.387	-0.112 ¬± 0.474	-0.022 ¬± 0.474	0.684041	-0.115119	-0.0221285	-0.799159	-0.706169	0.0929903	0.882902	0.157749	-0.111621	0.861232	-0.0221532	0.972288	-0.994524	0.155144	-0.905056	0.189515	0.0894678	0.89816
A0A8I6G5H1		A0A8I6G5H1	A0A8I6G5H1	14/5/2/3/4	0 ¬± 0.643	0.488 ¬± 1.016	0.731 ¬± 0.83	1.441 ¬± 0.719	0.364414	0.516294	0.886135	0.15188	0.521721	0.369841	0.488107	0.693406	0.730867	0.502168	1.44078	0.166014	0.24276	0.856932	0.952675	0.461799	0.709915	0.532447
A0A8I6GD94		A0A8I6GD94	A0A8I6GD94;A0A8I6AMF4	17/5/4/3/5	0 ¬± 0.393	-2.234 ¬± 0.44	-2.403 ¬± 0.508	-2.737 ¬± 0.393	-0.669547	-0.735677	-0.875532	-0.0661301	-0.205985	-0.139855	-2.23353	0.00226317	-2.40297	0.00246316	-2.73673	0.000279225	-0.169444	0.804735	-0.503204	0.409015	-0.33376	0.611947
A0A8I6GF53		A0A8I6GF53	A0A8I6GF53	3/0/1/0/2	NA	NA	NA	NA	NA	NA	NA	NA	NA	NA	NA	NA	NA	NA	NA	NA	NA	NA	NA	NA	NA	NA
A0A8I6GL55		A0A8I6GL55	A0A8I6GL55	14/5/4/2/3	0 ¬± 0.554	-1.007 ¬± 0.619	-3.157 ¬± 0.875	-1.67 ¬± 0.715	-0.444427	-2.56412	-0.835421	-2.11969	-0.390994	1.7287	-1.00744	0.253001	-3.15737	0.0122919	-1.67036	0.0944466	-2.14993	0.0727631	-0.662918	0.499257	1.48701	0.217642
A0A8I6GLJ8		A0A8I6GLJ8	A0A8I6GLJ8	2/2/0/0/0	NA	NA	NA	NA	NA	NA	NA	NA	NA	NA	NA	NA	NA	NA	NA	NA	NA	NA	NA	NA	NA	NA
A0A8I6GLU1		A0A8I6GLU1	A0A8I6GLU1	9/4/2/2/1	0 ¬± 0.478	-1.878 ¬± 0.676	-1.926 ¬± 0.676	0.428 ¬± 0.956	-1.03417	-1.07352	0.159045	-0.0393432	1.19322	1.23256	-1.878	0.072567	-1.92621	0.0674774	0.427741	0.70551	-0.0482111	0.961728	2.30574	0.105992	2.35395	0.100559
A0A8J8XVH8		A0A8J8XVH8	A0A8J8XVH8;A0A8I5ZTT6	2/1/1/0/0	NA	NA	NA	NA	NA	NA	NA	NA	NA	NA	NA	NA	NA	NA	NA	NA	NA	NA	NA	NA	NA	NA
A0N4E8		A0N4E8	A0N4E8;A0A8I6A3F2;A0A8I5ZW93;D3ZE07	17/5/3/4/5	0 ¬± 1.534	-4.079 ¬± 1.981	-5.679 ¬± 1.715	-6.911 ¬± 1.534	-0.540694	-0.82398	-1.08788	-0.283286	-0.547191	-0.263905	-4.07927	0.127489	-5.67881	0.0282714	-6.91125	0.00717076	-1.59954	0.552106	-2.83197	0.278785	-1.23244	0.601353
A1i3	A1i3	P14046	P14046;A0A0G2K926;A0A8I6A0R9;A0A8I5Y1T7;A0A8I5ZTM3;A0A8I5Y6B9;Q9JMK6	18/5/4/4/5	0 ¬± 0.458	-2.464 ¬± 0.512	-1.984 ¬± 0.512	-0.723 ¬± 0.458	-0.711254	-0.542438	-0.174908	0.168817	0.536346	0.36753	-2.46361	0.00298011	-1.98368	0.0119348	-0.722705	0.283305	0.479928	0.518267	1.74091	0.0238435	1.26098	0.0877664
A1m	A1m	Q63041	Q63041;A0A8I6A2U4	18/5/4/4/5	0 ¬± 0.606	-0.715 ¬± 0.678	-2.032 ¬± 0.678	-1.345 ¬± 0.606	-0.253361	-0.882668	-0.520911	-0.629307	-0.267549	0.361757	-0.715026	0.44474	-2.03167	0.042272	-1.34547	0.138842	-1.31665	0.191112	-0.630442	0.499417	0.686205	0.462934
A2m	A2m	P06238	P06238;Q5FX35;Q5D1M8	18/5/4/4/5	0 ¬± 0.751	3.008 ¬± 0.839	-1.411 ¬± 0.839	0.674 ¬± 0.751	0.255273	-0.137348	0.0612478	-0.392621	-0.194025	0.198596	3.0079	0.0182653	-1.41119	0.23069	0.673925	0.535836	-4.41908	0.00227282	-2.33397	0.05716	2.08511	0.0852965
Abcb9	Abcb9	A0A0A0MY39	A0A0A0MY39;Q9QYJ4	17/5/4/3/5	0 ¬± 0.462	-1.485 ¬± 0.517	-1.428 ¬± 0.596	-0.769 ¬± 0.462	-0.404139	-0.386354	-0.195215	0.0177845	0.208923	0.191139	-1.48509	0.0516281	-1.42812	0.0808618	-0.7693	0.260162	0.0569766	0.943537	0.715793	0.320525	0.658816	0.398407
Ace;Ace3	Ace;Ace3	P47820	P47820;A0A8I5ZYL1;A0A8I6ACN5;A0A0A0MXV4;Q8CJ04;Q64603;M0RB66	16/5/4/3/4	0 ¬± 0.997	3.514 ¬± 1.115	-0.602 ¬± 1.287	-0.76 ¬± 1.115	1.8229	-0.823009	-1.14945	-2.64591	-2.97235	-0.326437	3.51362	0.0367702	-0.601874	0.7181	-0.760343	0.620423	-4.1155	0.0325124	-4.27397	0.0189255	-0.158469	0.927394
Ache	Ache	Q505J2	Q505J2;P37136	17/5/4/3/5	0 ¬± 0.48	1.309 ¬± 0.537	0.021 ¬± 0.62	-0.346 ¬± 0.48	0.380132	0.00699136	-0.119671	-0.373141	-0.499804	-0.126663	1.30916	0.0922069	0.021096	0.978943	-0.34569	0.619203	-1.28806	0.140229	-1.65485	0.0388181	-0.366786	0.647665
Aco2	Aco2	A0A8I6AIF6	A0A8I6AIF6;A0A8I5ZLT6;Q9ER34	4/1/0/0/3	NA	NA	NA	NA	NA	NA	NA	NA	NA	NA	NA	NA	NA	NA	NA	NA	NA	NA	NA	NA	NA	NA
Acta1	Acta1	P68136	P68136	1/0/0/1/0	NA	NA	NA	NA	NA	NA	NA	NA	NA	NA	NA	NA	NA	NA	NA	NA	NA	NA	NA	NA	NA	NA
Actc1;Acta2;Actg2	Actc1;Acta2;Actg2	P68035	P68035;A0A0G2K4M6;B0BMT0;P62738;P63269;A0A8I5ZVP6	11/4/3/3/1	0 ¬± 11.27	0.726 ¬± 13.013	22.579 ¬± 13.013	2.939 ¬± 22.54	0.389825	3.41276	1.17382	3.02294	0.783991	-2.23895	0.725904	0.967543	22.5793	0.231035	2.93904	0.910431	21.8534	0.273781	2.21313	0.934616	-19.6402	0.475097
Actg1;Actb	Actg1;Actb	A0A0G2K3K2	A0A0G2K3K2;P63259;P60711;A0A8I5ZXG0;A0A8I6G8Y4;A1Z0K8;A0A8I5Y704;A0A8I6AQR0;Q99NC6;A0A068F1Y2;D3ZRN3;Q9JLX9;Q63030	18/5/4/4/5	0 ¬± 1.089	-0.039 ¬± 1.217	1.528 ¬± 1.217	-1.235 ¬± 1.089	-0.0180886	0.575361	-0.7279	0.593449	-0.709811	-1.30326	-0.0388504	0.981357	1.52801	0.365317	-1.23543	0.435743	1.56686	0.378123	-1.19658	0.47583	-2.76344	0.112748
Actn2	Actn2	A0A8I5ZN92	A0A8I5ZN92;D3ZCV0;A0A8I6ARF4	1/0/0/1/0	NA	NA	NA	NA	NA	NA	NA	NA	NA	NA	NA	NA	NA	NA	NA	NA	NA	NA	NA	NA	NA	NA
Adam15	Adam15	A0A8I6AF83	A0A8I6AF83;Q9QYV0	1/1/0/0/0	NA	NA	NA	NA	NA	NA	NA	NA	NA	NA	NA	NA	NA	NA	NA	NA	NA	NA	NA	NA	NA	NA
Adam22	Adam22	M0R5P8	M0R5P8;A0A8I6A0F9;A0A8I6ARH6;F1M542;A0A8I6G6D0;A0A8I6GKI4;A0A8I6G7Y5;A0A8I6AMW2;A0A8I5Y6E8	2/2/0/0/0	NA	NA	NA	NA	NA	NA	NA	NA	NA	NA	NA	NA	NA	NA	NA	NA	NA	NA	NA	NA	NA	NA
Adamts1	Adamts1	Q68EJ2	Q68EJ2;Q9WUQ1	13/5/2/2/4	0 ¬± 0.498	-2.323 ¬± 0.787	-1.881 ¬± 0.787	-0.933 ¬± 0.556	-1.73712	-1.20694	-0.476352	0.530178	1.26077	0.730593	-2.32279	0.0341315	-1.88076	0.0740825	-0.933077	0.242784	0.442031	0.700421	1.38971	0.183119	0.94768	0.351065
Adamts2	Adamts2	D3ZTE7	D3ZTE7	1/1/0/0/0	NA	NA	NA	NA	NA	NA	NA	NA	NA	NA	NA	NA	NA	NA	NA	NA	NA	NA	NA	NA	NA	NA
Adssl1	Adssl1	M0R629	M0R629;A0A8I6G9X7	3/1/1/0/1	NA	NA	NA	NA	NA	NA	NA	NA	NA	NA	NA	NA	NA	NA	NA	NA	NA	NA	NA	NA	NA	NA
Aebp1	Aebp1	A2RUV9	A2RUV9;A0A0H2UHL3;D4A536	14/5/2/2/5	0 ¬± 0.368	-0.342 ¬± 0.582	-1.514 ¬± 0.582	-0.442 ¬± 0.368	-0.251121	-1.77369	-0.334126	-1.52257	-0.0830052	1.43956	-0.341926	0.630538	-1.51434	0.0526895	-0.442475	0.415591	-1.17242	0.185108	-0.100549	0.886908	1.07187	0.15095
Afm	Afm	G3V9R9	G3V9R9;P36953;Q5BJP7;CON__REFSEQ:XP_585019;C9WPN3;A0A8I6G9K0;W8C8I9;A0A8I5ZTM6;V9GWA8;A0A8I6GMK8	18/5/4/4/5	0 ¬± 0.849	-4.365 ¬± 0.949	-3.253 ¬± 0.949	-2.357 ¬± 0.849	-0.668675	-0.466787	-0.322405	0.201888	0.34627	0.144383	-4.36507	0.00407558	-3.25308	0.0228914	-2.35678	0.0697827	1.11199	0.421249	2.00829	0.137033	0.896298	0.49299
Aga	Aga	A0A8I5ZKU5	A0A8I5ZKU5;A0A8I6AL08;P30919	13/1/4/3/5	-3.008 ¬± 2.355	0 ¬± 1.178	0.866 ¬± 1.36	1.085 ¬± 1.053	1.15796	1.37069	1.41989	0.212728	0.261925	0.0491972	3.00819	0.282801	3.87424	0.188048	4.09337	0.147099	0.866049	0.64171	1.08518	0.509514	0.219134	0.90143
Agrn	Agrn	D4A2F1	D4A2F1;F1LPF2;P25304	11/5/1/1/4	0 ¬± 0.471	-0.908 ¬± 1.053	-0.745 ¬± 1.053	0.087 ¬± 0.526	-0.868437	-0.66825	0.0609037	0.200187	0.929341	0.729154	-0.90845	0.456765	-0.744683	0.539104	0.0866126	0.905852	0.163768	0.915513	0.995063	0.425908	0.831295	0.502913
Agt	Agt	P01015	P01015	18/5/4/4/5	0 ¬± 0.373	0.614 ¬± 0.417	0.243 ¬± 0.417	0.762 ¬± 0.373	0.102516	0.0414411	0.126215	-0.0610752	0.0236991	0.0847742	0.613574	0.291017	0.242793	0.670751	0.761729	0.17049	-0.370781	0.539427	0.148155	0.7949	0.518936	0.369097
Agtr1b;Agtr1	Agtr1b;Agtr1	P29089	P29089;P25095	17/5/4/4/4	0 ¬± 0.435	0.983 ¬± 0.486	-0.192 ¬± 0.486	0.097 ¬± 0.486	0.393678	-0.0913985	0.0437876	-0.485077	-0.349891	0.135186	0.983242	0.155538	-0.192386	0.772647	0.0965775	0.884541	-1.17563	0.110969	-0.886665	0.219575	0.288963	0.681086
Ahsg	Ahsg	P24090	P24090;F1LM19;A0A8I5ZY55;A0A8I5Y586;Q7TP75	18/5/4/4/5	0 ¬± 0.507	-2.385 ¬± 0.567	-1.599 ¬± 0.567	-0.269 ¬± 0.507	-0.449261	-0.285221	-0.0441541	0.164039	0.405106	0.241067	-2.38543	0.00730112	-1.59917	0.0541414	-0.268706	0.713567	0.78626	0.343524	2.11672	0.0146865	1.33046	0.102219
Ak1	Ak1	M0RC66	M0RC66;P39069;A0A0G2K7Q6	4/2/1/0/1	NA	NA	NA	NA	NA	NA	NA	NA	NA	NA	NA	NA	NA	NA	NA	NA	NA	NA	NA	NA	NA	NA
Akr1b1	Akr1b1	A0A8I5ZTF9	A0A8I5ZTF9;A0A8I6A856;A0A8I6A2P8;P07943;A0A8I6A068;A0A8I6ASF1;A0A8I6AEH6;A0A8I5ZY17;G3V786;A0A0G2JT64;Q91W30	6/3/2/0/1	0 ¬± 0.568	-0.25 ¬± 0.695	NA	-0.154 ¬± 0.983	-0.396487	NA	-0.231204	NA	0.165284	NA	-0.249668	0.798951	NA	NA	-0.153853	0.900785	NA	NA	0.0958156	0.94159	NA	NA
Alb	Alb	P02770	P02770	18/5/4/4/5	0 ¬± 0.749	-0.163 ¬± 0.837	3.557 ¬± 0.837	1.076 ¬± 0.749	-0.0121973	0.243667	0.078134	0.255865	0.0903313	-0.165533	-0.162759	0.886884	3.55717	0.0068691	1.07589	0.327015	3.71992	0.00721968	1.23865	0.288856	-2.48127	0.0443915
Alcam	Alcam	A0A8I5ZQS5	A0A8I5ZQS5;O35112	18/5/4/4/5	0 ¬± 0.426	-1.223 ¬± 0.476	-1.437 ¬± 0.476	-0.984 ¬± 0.426	-0.581116	-0.71203	-0.447926	-0.130914	0.13319	0.264105	-1.22289	0.0761126	-1.43676	0.0410356	-0.984436	0.124254	-0.213873	0.755345	0.238451	0.714401	0.452324	0.49031
Aldoa;Aldoart2	Aldoa;Aldoart2	P05065	P05065;A0A8I6AKC0;Q6AY07;A0A8I6ANB6	18/5/4/4/5	0 ¬± 0.386	0.005 ¬± 0.432	-0.768 ¬± 0.432	-0.335 ¬± 0.386	0.00570217	-1.48823	-0.476036	-1.49393	-0.481738	1.01219	0.00472529	0.993603	-0.767867	0.205977	-0.335341	0.548841	-0.772592	0.226187	-0.340067	0.566306	0.432526	0.467383
Aldoc	Aldoc	P09117	P09117;A0A0G2K3Q6;Q6PCU3;A0A0G2QC57;F7FHU2;Q66HT1;P00884	15/5/4/3/3	0 ¬± 0.286	-1.306 ¬± 0.319	-1.493 ¬± 0.369	-1.217 ¬± 0.369	-2.21488	-3.27801	-1.89581	-1.06312	0.319072	1.38219	-1.30604	0.0111072	-1.493	0.00846257	-1.21729	0.0243168	-0.186956	0.708953	0.0887541	0.858997	0.27571	0.607673
Ambp	Ambp	Q64240	Q64240;A0A8I5ZUK6;CON__P00978	17/5/4/3/5	0 ¬± 1.796	-5.457 ¬± 2.008	-6.91 ¬± 2.319	-3.771 ¬± 1.796	-0.599606	-0.812577	-0.386525	-0.21297	0.213081	0.426051	-5.45673	0.0638931	-6.91002	0.0348577	-3.77132	0.161505	-1.45329	0.643555	1.68541	0.542467	3.13871	0.304089
Amy1a	Amy1a	Q5I0L0	Q5I0L0;A0A8I5ZY75;Q99N59;A0A8I5ZU41	11/3/2/3/3	0 ¬± 0.807	-2.191 ¬± 0.988	0.623 ¬± 0.807	1.79 ¬± 0.807	-1.062	0.19915	0.511679	1.26115	1.57368	0.31253	-2.19125	0.129657	0.622519	0.602412	1.79036	0.160733	2.81377	0.0632661	3.98161	0.0168409	1.16784	0.340276
Ang2;Ang	Ang2;Ang	Q5GAM6	Q5GAM6;Q5WRG2;Q5GAM5	10/4/2/2/2	0 ¬± 0.844	0.087 ¬± 1.193	3.111 ¬± 1.193	3.852 ¬± 1.193	0.00589973	0.196895	0.240081	0.190996	0.234182	0.043186	0.0871885	0.95436	3.11133	0.0772992	3.85242	0.0387316	3.02415	0.123271	3.76523	0.0671335	0.741087	0.675893
Angptl7	Angptl7	D3ZDK4	D3ZDK4	6/1/1/2/2	NA	NA	NA	NA	NA	NA	NA	NA	NA	NA	NA	NA	NA	NA	NA	NA	NA	NA	NA	NA	NA	NA
Anxa2	Anxa2	A0A8I6A0U3	A0A8I6A0U3;A0A8I6ANV9;Q07936;A0A8I5ZPN9	18/5/4/4/5	0 ¬± 0.955	-0.735 ¬± 1.068	0.213 ¬± 1.068	-0.688 ¬± 0.955	-0.215307	0.0567904	-0.200626	0.272097	0.0146808	-0.257416	-0.735067	0.615814	0.212875	0.883971	-0.688356	0.618174	0.947942	0.540203	0.0467111	0.974444	-0.901231	0.539344
Anxa5	Anxa5	A0A8I6A6E5	A0A8I6A6E5;A0A8I6A3S1;O70371;Q66HH8;A0A8I6AM08;A0A8I6AS27;P14668;A0A8I5ZUK7;A0A6F8X2H2;A0A8I6ADG8	6/4/2/0/0	0 ¬± 0.434	-0.753 ¬± 0.614	NA	NA	-1.92523	NA	NA	NA	NA	NA	-0.753246	0.372839	NA	NA	NA	NA	NA	NA	NA	NA	NA	NA
Apeh	Apeh	B2GVB7	B2GVB7;G3V9E4;A0A8I5ZQM6;P13676	1/0/1/0/0	NA	NA	NA	NA	NA	NA	NA	NA	NA	NA	NA	NA	NA	NA	NA	NA	NA	NA	NA	NA	NA	NA
Aplp1	Aplp1	A0A8I6AD03	A0A8I6AD03;F1LRS5;B1WBV6	18/5/4/4/5	0 ¬± 0.414	0.407 ¬± 0.463	-0.869 ¬± 0.463	0.953 ¬± 0.414	0.0652652	-0.149974	0.148413	-0.215239	0.0831477	0.298387	0.407134	0.523194	-0.868629	0.18414	0.953228	0.126208	-1.27576	0.071932	0.546094	0.394592	1.82186	0.0109666
Aplp2	Aplp2	M0RDX2	M0RDX2;P15943;M0RBX7;A0A8I5ZSU5	18/5/4/4/5	0 ¬± 0.6	-2.177 ¬± 0.671	-2.419 ¬± 0.671	-1.277 ¬± 0.6	-0.815288	-0.942722	-0.42126	-0.127434	0.394028	0.521462	-2.17674	0.0297363	-2.41899	0.0176403	-1.27682	0.154469	-0.24225	0.802091	0.899915	0.334152	1.14217	0.224945
Apoa1	Apoa1	A0A0G2JU23	A0A0G2JU23;P04639	18/5/4/4/5	0 ¬± 0.497	-2.148 ¬± 0.556	-2.3 ¬± 0.556	-1.617 ¬± 0.497	-1.29899	-1.45647	-0.854112	-0.157488	0.444873	0.602361	-2.14772	0.0120915	-2.29978	0.00807241	-1.61659	0.0373549	-0.152069	0.849339	0.531128	0.487906	0.683197	0.374972
Apoa4	Apoa4	P02651	P02651;A0A0G2JVX7	18/5/4/4/5	0 ¬± 0.777	-2.619 ¬± 0.868	-3.639 ¬± 0.868	-1.2 ¬± 0.777	-0.41073	-0.608649	-0.17379	-0.197919	0.236941	0.43486	-2.61932	0.0411954	-3.63881	0.0074795	-1.19982	0.293151	-1.01949	0.420397	1.4195	0.24322	2.43899	0.0550007
Apod	Apod	M0R4S2	M0R4S2;P23593	18/5/4/4/5	0 ¬± 0.32	0.398 ¬± 0.358	0.408 ¬± 0.358	1.403 ¬± 0.32	0.131155	0.134182	0.417164	0.00302723	0.286009	0.282982	0.398195	0.421405	0.407821	0.410537	1.40291	0.00790729	0.00962509	0.985114	1.00471	0.0553567	0.995089	0.0574396
Apoe	Apoe	Q65ZS7	Q65ZS7;A0A8I6ACI7;A0A0G2K151;P02650;Q6PAH0;A0A8I6ADM8	18/5/4/4/5	0 ¬± 0.406	0.005 ¬± 0.454	0.823 ¬± 0.454	1.504 ¬± 0.406	0.00132118	0.202402	0.350784	0.201081	0.349463	0.148382	0.00500538	0.993556	0.822834	0.197936	1.50378	0.0201763	0.817828	0.223252	1.49878	0.0274072	0.680947	0.282161
Apoh	Apoh	Q5I0M1	Q5I0M1;P26644;Q3T940;CON__P17690	18/5/4/4/5	0 ¬± 0.347	-1.791 ¬± 0.387	-1.369 ¬± 0.387	-1.339 ¬± 0.347	-0.35837	-0.26552	-0.259144	0.0928504	0.0992259	0.00637552	-1.79067	0.00394613	-1.36852	0.019686	-1.33853	0.0162361	0.422145	0.453867	0.45214	0.39909	0.0299953	0.954802
App	App	A0A0H2UHW9	A0A0H2UHW9;P08592;Q6P6Q5;A0A8I5Y8G9	18/5/4/4/5	0 ¬± 0.509	-0.316 ¬± 0.569	-1.24 ¬± 0.569	0.182 ¬± 0.509	-0.0693499	-0.294016	0.0384933	-0.224667	0.107843	0.33251	-0.315537	0.685867	-1.23956	0.127009	0.181799	0.804412	-0.924028	0.270462	0.497336	0.525623	1.42136	0.0839686
Arhgdia	Arhgdia	Q5XI73	Q5XI73	5/3/1/0/1	0 ¬± 0.577	1.169 ¬± 1	NA	1.12 ¬± 1	0.641408	NA	0.619709	NA	-0.0216993	NA	1.16865	0.418027	NA	NA	1.12005	0.434376	NA	NA	-0.0486076	0.975703	NA	NA
Arsa	Arsa	Q3KR80	Q3KR80;Q32KK2	3/0/2/0/1	NA	NA	NA	NA	NA	NA	NA	NA	NA	NA	NA	NA	NA	NA	NA	NA	NA	NA	NA	NA	NA	NA
Arsb	Arsb	P50430	P50430;B4F7E2;A0JPJ3	18/5/4/4/5	0 ¬± 0.331	0.774 ¬± 0.37	-0.151 ¬± 0.37	0.817 ¬± 0.331	0.446	-0.105676	0.466975	-0.551676	0.0209749	0.572651	0.774143	0.141421	-0.150936	0.765696	0.816776	0.103045	-0.92508	0.0990401	0.0426333	0.932816	0.967713	0.0717215
Asah2	Asah2	Q91XT9	Q91XT9	16/5/3/3/5	0 ¬± 0.616	-1.177 ¬± 0.795	-2.04 ¬± 0.795	0.023 ¬± 0.616	-0.518964	-1.06951	0.00854483	-0.550542	0.527508	1.07805	-1.1771	0.26429	-2.03965	0.0652154	0.023144	0.979225	-0.862547	0.457592	1.20024	0.255502	2.06279	0.0626204
Atp1a1	Atp1a1	A0A8I5Y5B0	A0A8I5Y5B0;P06685;Q64608;A0A8I5ZYI7;F1LRK1;P09626	9/4/3/1/1	0 ¬± 2.95	4.734 ¬± 3.406	-1.079 ¬± 5.9	-1.145 ¬± 5.9	2.0237	-1.72987	-1.95176	-3.75357	-3.97546	-0.221886	4.73449	0.341535	-1.07856	0.876527	-1.14492	0.869018	-5.81305	0.432494	-5.87941	0.427597	-0.0663603	0.993962
Atp1a2;Atp1a3	Atp1a2;Atp1a3	P06686	P06686;A0A8I6GJ01;A0A8I6AF91;A0A8I5ZQ22;P06687;Q5PQV3;Q64541;G3V8S4;P54708	1/1/0/0/0	NA	NA	NA	NA	NA	NA	NA	NA	NA	NA	NA	NA	NA	NA	NA	NA	NA	NA	NA	NA	NA	NA
Atp1b1	Atp1b1	P07340	P07340;A0A096MJI9	1/0/1/0/0	NA	NA	NA	NA	NA	NA	NA	NA	NA	NA	NA	NA	NA	NA	NA	NA	NA	NA	NA	NA	NA	NA
Atp5a1	Atp5a1	A0A8I5ZXA2	A0A8I5ZXA2;F1LP05;P15999	1/0/0/1/0	NA	NA	NA	NA	NA	NA	NA	NA	NA	NA	NA	NA	NA	NA	NA	NA	NA	NA	NA	NA	NA	NA
Atp5b	Atp5b	P10719	P10719;G3V6D3;Q0QEP3	1/0/0/1/0	NA	NA	NA	NA	NA	NA	NA	NA	NA	NA	NA	NA	NA	NA	NA	NA	NA	NA	NA	NA	NA	NA
Atp6ap1	Atp6ap1	A0A8I6ADV4	A0A8I6ADV4;A0A8I6AD46;Q6IRF8;O54715	17/5/4/3/5	0 ¬± 0.405	-1.509 ¬± 0.453	-2.533 ¬± 0.523	-1.118 ¬± 0.405	-0.728811	-1.58116	-0.501648	-0.852344	0.227164	1.07951	-1.50914	0.0274436	-2.53345	0.00208847	-1.11759	0.0730142	-1.02431	0.162605	0.39155	0.530601	1.41586	0.051896
Atp6ap2	Atp6ap2	Q6AXS4	Q6AXS4	5/2/1/0/2	NA	NA	NA	NA	NA	NA	NA	NA	NA	NA	NA	NA	NA	NA	NA	NA	NA	NA	NA	NA	NA	NA
Atrn	Atrn	Q99J86	Q99J86;A0A8I6AUX0	18/5/4/4/5	0 ¬± 1.755	-4.306 ¬± 1.963	-5.9 ¬± 1.963	-1.364 ¬± 1.755	-0.365629	-0.528596	-0.106139	-0.162967	0.25949	0.422457	-4.30589	0.124268	-5.90041	0.0417692	-1.36424	0.591297	-1.59452	0.574755	2.94165	0.282729	4.53617	0.106944
Azgp1	Azgp1	A0A8I5ZXF5	A0A8I5ZXF5;Q3B8R6;F7F110;Q63678	18/5/4/4/5	0 ¬± 0.628	-2.212 ¬± 0.702	-3.916 ¬± 0.702	-2.155 ¬± 0.628	-0.81891	-2.09955	-0.790816	-1.28064	0.0280944	1.30873	-2.21208	0.0341109	-3.91553	0.000970858	-2.15515	0.0293647	-1.70345	0.10836	0.0569308	0.952674	1.76038	0.0827865
B2m	B2m	A0A8I6A949	A0A8I6A949;P07151	18/5/4/4/5	0 ¬± 0.675	0.245 ¬± 0.755	2.319 ¬± 0.755	1.246 ¬± 0.675	0.0547902	0.450812	0.259515	0.396022	0.204724	-0.191298	0.244728	0.812645	2.31912	0.0381493	1.24599	0.213162	2.07439	0.0725025	1.00127	0.339832	-1.07313	0.307482
B2RYW6		B2RYW6	B2RYW6	8/3/3/1/1	0 ¬± 0.67	-0.337 ¬± 0.67	-0.965 ¬± 1.161	0.47 ¬± 1.161	-0.185931	-0.612939	0.2247	-0.427008	0.41063	0.837638	-0.336945	0.740199	-0.964528	0.51163	0.469629	0.743766	-0.627582	0.664048	0.806574	0.579832	1.43416	0.431693
B3gnt1	B3gnt1	D3ZHA1	D3ZHA1	16/5/3/3/5	0 ¬± 0.388	-1.514 ¬± 0.501	-2.409 ¬± 0.501	-1.39 ¬± 0.388	-0.891342	-1.90555	-0.793738	-1.01421	0.0976036	1.11182	-1.51437	0.0342019	-2.40875	0.00253062	-1.39038	0.0262912	-0.89438	0.230946	0.123988	0.848202	1.01837	0.134145
Bace2	Bace2	Q6IE75	Q6IE75	5/3/0/1/1	0 ¬± 0.577	NA	-0.328 ¬± 1	-0.524 ¬± 1	NA	-0.236767	-0.399129	NA	NA	-0.162362	NA	NA	-0.328121	0.803005	-0.523944	0.694491	NA	NA	NA	NA	-0.195823	0.902555
Bcam	Bcam	A0A8I6A1Q0	A0A8I6A1Q0;A0A8I6AB76;Q9ESS6	11/5/1/2/3	0 ¬± 0.364	-0.606 ¬± 0.815	0.072 ¬± 0.576	-1.008 ¬± 0.47	-0.486243	0.0483934	-0.932172	0.534636	-0.445929	-0.980565	-0.606097	0.518815	0.0722624	0.918534	-1.00819	0.133948	0.67836	0.518383	-0.402089	0.681872	-1.08045	0.189542
Bcan	Bcan	G3V8G4	G3V8G4;P55068	18/5/4/4/5	0 ¬± 0.534	-2.047 ¬± 0.597	-3.052 ¬± 0.597	-0.64 ¬± 0.534	-0.499279	-0.826298	-0.138288	-0.327019	0.360992	0.68801	-2.04747	0.0228406	-3.05171	0.00191272	-0.639723	0.411173	-1.00425	0.25405	1.40774	0.100662	2.41199	0.00933979
Blvrb	Blvrb	B5DF65	B5DF65;A0A8I5ZUN1;A0A8I6AHQ8;A0A8I5ZND2	8/3/4/0/1	0 ¬± 0.919	0.571 ¬± 0.796	NA	1.682 ¬± 1.591	0.441941	NA	1.04017	NA	0.598233	NA	0.57077	0.658334	NA	NA	1.68235	0.401809	NA	NA	1.11158	0.559442	NA	NA
Bpgm	Bpgm	Q6P6G4	Q6P6G4;Q7TP58	1/1/0/0/0	NA	NA	NA	NA	NA	NA	NA	NA	NA	NA	NA	NA	NA	NA	NA	NA	NA	NA	NA	NA	NA	NA
Btd	Btd	Q5FVF9	Q5FVF9;A0A140TAI2;A0A8I6ANH2	17/5/4/3/5	0 ¬± 0.672	-1.52 ¬± 0.751	-1.753 ¬± 0.868	-1.5 ¬± 0.672	-0.451058	-0.534758	-0.444123	-0.0837003	0.00693476	0.0906351	-1.51959	0.155572	-1.75295	0.134174	-1.49964	0.13857	-0.23336	0.842015	0.0199486	0.984511	0.253308	0.821032
C1qa	C1qa	A0A3B0J380	A0A3B0J380;P31720	18/5/4/4/5	0 ¬± 0.468	-0.253 ¬± 0.524	-0.678 ¬± 0.524	-0.48 ¬± 0.468	-0.0841779	-0.237735	-0.16443	-0.153557	-0.0802521	0.0733054	-0.252802	0.724346	-0.677632	0.351155	-0.480461	0.480187	-0.424829	0.575303	-0.227659	0.750698	0.197171	0.783088
C1qb	C1qb	G3V7N9	G3V7N9;P31721	18/5/4/4/5	0 ¬± 0.474	0.707 ¬± 0.53	0.603 ¬± 0.53	0.73 ¬± 0.474	0.121591	0.104342	0.125312	-0.0172484	0.00372148	0.0209699	0.707126	0.336525	0.603152	0.41023	0.729723	0.294412	-0.103974	0.891566	0.0225967	0.975078	0.126571	0.861168
C1qc	C1qc	A0A8I5ZWV4	A0A8I5ZWV4;A0A0H2UHK1;A0A3B0IYY4;P31722	18/5/4/4/5	0 ¬± 0.521	0.227 ¬± 0.583	-0.721 ¬± 0.583	0.366 ¬± 0.521	0.0667598	-0.234732	0.10605	-0.301492	0.03929	0.340782	0.227454	0.775459	-0.721125	0.372146	0.36632	0.62706	-0.948579	0.269182	0.138866	0.861621	1.08745	0.186129
C1r	C1r	B5DEH7	B5DEH7;D4A1T6;Q4G030;F1LP96;Q6IE64	18/5/4/4/5	0 ¬± 0.502	-0.146 ¬± 0.561	-0.288 ¬± 0.561	0.437 ¬± 0.502	-0.0610405	-0.123165	0.169163	-0.0621246	0.230204	0.292328	-0.145554	0.849373	-0.287504	0.708096	0.437098	0.547641	-0.141949	0.860509	0.582653	0.451552	0.724602	0.351832
C1s	C1s	G3V7L3	G3V7L3;D4A1S0;A0A8I6A2W2	18/5/4/4/5	0 ¬± 0.346	-1.116 ¬± 0.386	-1.253 ¬± 0.386	-0.579 ¬± 0.346	-1.15197	-1.38683	-0.484836	-0.234858	0.667132	0.90199	-1.11561	0.049317	-1.25274	0.0298952	-0.578955	0.255882	-0.137133	0.80548	0.536653	0.318089	0.673786	0.214653
C1s.Q6P6T1	C1s	Q6P6T1	Q6P6T1	12/0/4/3/5	NA	0 ¬± 0.74	-1.172 ¬± 0.854	0.478 ¬± 0.662	NA	NA	NA	-0.17208	0.0646845	0.236765	NA	NA	NA	NA	NA	NA	-1.17229	0.326514	0.478103	0.641437	1.6504	0.160921
C2	C2	Q8CIP8	Q8CIP8;Q6MG73;A0A8J8XKZ6;A0A8J8YKQ8;A0A096MKF9;A0A0U1RRP9	18/5/4/4/5	0 ¬± 0.515	-0.839 ¬± 0.575	-1.118 ¬± 0.575	0.126 ¬± 0.515	-0.333523	-0.463925	0.0439238	-0.130402	0.377447	0.507849	-0.838994	0.295373	-1.11778	0.169565	0.125659	0.865368	-0.278786	0.736931	0.964653	0.231837	1.24344	0.12947
C3	C3	M0RBJ7	M0RBJ7;M0RBF1;A0A8I6ATP7;P01026;P08289	18/5/4/4/5	0 ¬± 0.526	0.955 ¬± 0.588	0.179 ¬± 0.588	0.11 ¬± 0.526	0.102166	0.0196926	0.0121565	-0.0824736	-0.0900097	-0.00753616	0.954516	0.246057	0.178763	0.823903	0.110064	0.884398	-0.775753	0.366405	-0.844452	0.302248	-0.0686992	0.931797
C4a	C4a	Q6MG90	Q6MG90;CON__ENSEMBL:ENSBTAP00000007350	15/5/3/3/4	0 ¬± 0.278	-0.981 ¬± 0.358	-1.037 ¬± 0.358	-0.749 ¬± 0.31	-1.55451	-1.72657	-1.01015	-0.172066	0.54436	0.716426	-0.980509	0.0534769	-1.03741	0.0429336	-0.74852	0.0997863	-0.0569019	0.912652	0.231989	0.634298	0.288891	0.554759
C4a;C4;LOC100909666	C4a;C4;LOC100909666	Q6MG79	Q6MG79;P08649;F1LNM4;CON__P01030;REV__F1LXT3	18/5/4/4/5	0 ¬± 0.629	-0.66 ¬± 0.703	-2.143 ¬± 0.703	-0.355 ¬± 0.629	-0.132624	-0.484485	-0.0697611	-0.351862	0.0628625	0.414724	-0.659946	0.495828	-2.14335	0.0394491	-0.354692	0.696176	-1.48341	0.158101	0.305253	0.751135	1.78866	0.0788921
C5	C5	P08650	P08650;A0A8I5ZDN9;CON__Q1A7A4	17/5/4/3/5	0 ¬± 0.529	0.057 ¬± 0.591	-1.403 ¬± 0.682	-0.529 ¬± 0.529	0.031015	-1.10708	-0.325261	-1.1381	-0.356276	0.781821	0.0569116	0.943869	-1.40315	0.128018	-0.528623	0.491939	-1.46006	0.129782	-0.585535	0.473325	0.874524	0.329463
C6	C6	F1M7F7	F1M7F7;Q811M5	7/3/2/0/2	0 ¬± 0.492	-0.843 ¬± 0.603	NA	-0.921 ¬± 0.603	-0.679066	NA	-0.761397	NA	-0.0823308	NA	-0.843017	0.339687	NA	NA	-0.92081	0.302299	NA	NA	-0.0777934	0.931688	NA	NA
C7	C7	Q9ERF0	Q9ERF0	18/5/4/4/5	0 ¬± 0.324	-0.01 ¬± 0.363	-0.695 ¬± 0.363	0.097 ¬± 0.324	-0.00877327	-0.766219	0.0803412	-0.757446	0.0891144	0.84656	-0.0102255	0.983533	-0.694962	0.175214	0.0965896	0.836301	-0.684737	0.203243	0.106815	0.82944	0.791552	0.126136
C8a	C8a	A0A8I6ACZ6	A0A8I6ACZ6;A0A8I5ZRH5;D3ZWD6	12/4/3/1/4	0 ¬± 1.034	2.242 ¬± 1.194	-2.219 ¬± 2.068	0.226 ¬± 1.034	0.809864	-1.974	0.105355	-2.78386	-0.70451	2.07935	2.24202	0.193454	-2.21941	0.365124	0.225554	0.881214	-4.46143	0.0986072	-2.01646	0.237446	2.44497	0.321097
C8b	C8b	P55314	P55314;A0A8I5ZWX9;A0A8I6GLE3	4/2/1/0/1	NA	NA	NA	NA	NA	NA	NA	NA	NA	NA	NA	NA	NA	NA	NA	NA	NA	NA	NA	NA	NA	NA
C8g	C8g	D3ZPI8	D3ZPI8;A0A8I5ZP72;A0A8I6A1Y6;A0A8I5YC83;A0A8I6A491;A0A8I6AEX7;A0A8I5ZKU8	13/5/3/1/4	0 ¬± 0.351	0.83 ¬± 0.453	-0.674 ¬± 0.785	0.612 ¬± 0.393	0.715648	-1.06382	0.559171	-1.77947	-0.156477	1.623	0.829538	0.181848	-0.673784	0.453475	0.611507	0.275452	-1.50332	0.131624	-0.218032	0.724533	1.28529	0.17714
C9	C9	F7F389	F7F389;Q5BKC4;Q62930	18/5/4/4/5	0 ¬± 0.304	-0.234 ¬± 0.34	-1.033 ¬± 0.34	-0.411 ¬± 0.304	-0.21575	-1.37202	-0.404056	-1.15627	-0.188306	0.967962	-0.233804	0.616354	-1.03292	0.040002	-0.411163	0.355402	-0.799113	0.118838	-0.177359	0.703344	0.621754	0.194513
Ca1	Ca1	B0BNN3	B0BNN3	13/4/4/3/2	0 ¬± 0.495	1.03 ¬± 0.495	-0.83 ¬± 0.571	0.688 ¬± 0.7	0.928323	-1.87883	0.6806	-2.80715	-0.247723	2.55943	1.02997	0.175076	-0.830417	0.300359	0.68752	0.44303	-1.86039	0.0360546	-0.342453	0.69874	1.51794	0.127157
Ca2	Ca2	P27139	P27139;A0A8I6AMP9	16/5/4/4/3	0 ¬± 0.456	0.997 ¬± 0.51	-0.733 ¬± 0.51	0.193 ¬± 0.589	0.950208	-1.66769	0.239737	-2.6179	-0.710472	1.90743	0.99688	0.170766	-0.732827	0.305189	0.19333	0.799602	-1.72971	0.0336146	-0.80355	0.322622	0.926157	0.257452
Ca3	Ca3	P14141	P14141	11/3/4/2/2	0 ¬± 0.481	-0.396 ¬± 0.417	-0.97 ¬± 0.59	-0.014 ¬± 0.59	-0.689653	-3.86909	-0.0190377	-3.17944	0.670615	3.85006	-0.395667	0.554087	-0.969979	0.243216	-0.0136498	0.986193	-0.574312	0.452541	0.382017	0.613137	0.956329	0.289095
Cacna2d1	Cacna2d1	A0A8J8XTR6	A0A8J8XTR6;Q8VHS9;Q8CFG7;Q9ERS3;P54290;A0A0G2K8L7;A0A8I5ZNC6;A0A8I5ZMB5	17/5/4/3/5	0 ¬± 0.428	0.329 ¬± 0.478	-0.798 ¬± 0.552	-0.366 ¬± 0.428	0.233627	-0.802005	-0.31391	-1.03563	-0.547537	0.488095	0.328904	0.616847	-0.797901	0.273972	-0.365865	0.555747	-1.12681	0.146973	-0.694769	0.298595	0.432036	0.546955
Cadm1	Cadm1	A0A8I6AHK7	A0A8I6AHK7;A0A0G2JUT1;A0A8I5Y709;A0A8I6GLS0;A0A5H1ZRU4;Q6AYP5	17/5/4/3/5	0 ¬± 0.539	0.14 ¬± 0.602	0.593 ¬± 0.695	0.508 ¬± 0.539	0.0565804	0.224904	0.194849	0.168324	0.138269	-0.0300551	0.140494	0.864653	0.592568	0.512377	0.507932	0.516627	0.452073	0.631362	0.367437	0.656823	-0.0846359	0.924824
Cadm3	Cadm3	A0A8I6ACH5	A0A8I6ACH5;A0A8I5ZWI1;A0A0G2K872;Q1WIM3	17/5/4/3/5	0 ¬± 1.078	-4.354 ¬± 1.206	-6.451 ¬± 1.392	-6.548 ¬± 1.078	-0.59228	-0.996859	-1.0186	-0.404579	-0.426317	-0.0217375	-4.35355	0.0184929	-6.45082	0.00286404	-6.54771	0.000873782	-2.09727	0.27534	-2.19416	0.19804	-0.0968893	0.956959
Cadm4	Cadm4	F1M7V6	F1M7V6;Q1WIM1	17/5/4/3/5	0 ¬± 0.474	1.211 ¬± 0.53	1.329 ¬± 0.612	0.841 ¬± 0.474	0.429802	0.465505	0.31129	0.035703	-0.118512	-0.154215	1.21133	0.112036	1.32914	0.109497	0.84054	0.231724	0.117807	0.886466	-0.37079	0.6106	-0.488597	0.53862
Calm2	Calm2	P0DP31	P0DP31;P0DP30;P0DP29;A0A8I6GKN5;D4ABV5;A0A8I5XV89;A0A8I6B409;A0A8I6GG73;M0RCJ6;Q304F3	8/2/1/2/3	NA	NA	NA	NA	NA	NA	NA	NA	NA	NA	NA	NA	NA	NA	NA	NA	NA	NA	NA	NA	NA	NA
Calr	Calr	P18418	P18418;A0A8I5ZJB3;F1M5A1;D3ZYM6	17/5/4/3/5	0 ¬± 0.402	-1.159 ¬± 0.45	-0.735 ¬± 0.519	-0.155 ¬± 0.402	-0.988896	-0.545512	-0.0988035	0.443385	0.890093	0.446708	-1.15893	0.0768925	-0.735464	0.282991	-0.15462	0.789982	0.423465	0.548144	1.00431	0.119821	0.580843	0.392484
Cant1	Cant1	A0A8I6AAU4	A0A8I6AAU4;Q8K4Y7	13/5/3/3/2	0 ¬± 0.304	-1.78 ¬± 0.392	-1.717 ¬± 0.392	-1.935 ¬± 0.48	-2.02436	-1.87583	-2.475	0.148535	-0.450636	-0.599171	-1.77951	0.00587556	-1.71661	0.00716947	-1.93511	0.00782606	0.0628972	0.912229	-0.155602	0.807563	-0.2185	0.73276
Cat	Cat	P04762	P04762;A0A8I6AH65	7/2/3/1/1	-0.607 ¬± 0.633	0 ¬± 0.517	-1.669 ¬± 0.895	1.786 ¬± 0.895	0.590655	-3.1134	1.58222	-3.70405	0.991567	4.69562	0.607257	0.511241	-1.06158	0.40425	2.39372	0.116938	-1.66884	0.204764	1.78646	0.182322	3.4553	0.0719473
Cbln1	Cbln1	P63182	P63182	6/5/0/0/1	0 ¬± 0.447	NA	NA	-0.691 ¬± 1	NA	NA	-1.1108	NA	NA	NA	NA	NA	NA	NA	-0.6912	0.562312	NA	NA	NA	NA	NA	NA
Cbln3	Cbln3	D3Z9H1	D3Z9H1	5/4/1/0/0	0 ¬± 0.5	-2.282 ¬± 1	NA	NA	-1.5787	NA	NA	NA	NA	NA	-2.28177	0.133934	NA	NA	NA	NA	NA	NA	NA	NA	NA	NA
Ccdc180	Ccdc180	F1LXD9	F1LXD9	18/5/4/4/5	0 ¬± 1.387	-0.554 ¬± 1.551	2.703 ¬± 1.551	0.103 ¬± 1.387	-0.131127	0.510163	0.0230913	0.64129	0.154218	-0.487072	-0.553674	0.794061	2.70338	0.214886	0.10282	0.958944	3.25705	0.15974	0.656494	0.757047	-2.60056	0.23189
Cd200	Cd200	A0A8I6A0D7	A0A8I6A0D7;A0A5D0;A0A1W2Q5Z8;P04218	10/3/4/1/2	0 ¬± 0.358	-0.719 ¬± 0.31	-0.985 ¬± 0.621	-1.056 ¬± 0.439	-0.817561	-1.29637	-1.45698	-0.478808	-0.639416	-0.160607	-0.718514	0.180496	-0.984679	0.218712	-1.05592	0.111753	-0.266164	0.714615	-0.337408	0.553438	-0.0712435	0.928405
Cd248	Cd248	D3ZN06	D3ZN06	15/5/2/3/5	0 ¬± 0.544	1.556 ¬± 0.859	-0.768 ¬± 0.702	0.329 ¬± 0.544	0.690339	-0.520366	0.175962	-1.2107	-0.514377	0.696328	1.55599	0.154214	-0.767785	0.405506	0.328909	0.676994	-2.32377	0.0601795	-1.22708	0.252856	1.09669	0.242359
Cd300le	Cd300le	A0A0G2JZB3	A0A0G2JZB3;E9MW47;F1M9Z5	3/3/0/0/0	NA	NA	NA	NA	NA	NA	NA	NA	NA	NA	NA	NA	NA	NA	NA	NA	NA	NA	NA	NA	NA	NA
Cd44	Cd44	O70509	O70509;A0A8I6APP8;A0A8J8XKD3;A0A8I5ZRQ4;A0A8I6GJ35;A0A8I5ZKQ4;D3ZGF1;A0A8I6AHM1;A0A8I6ADP5;F1LSA1;O08779;A0A8I6GMQ6;P26051;Q62913	17/5/4/3/5	0 ¬± 0.521	1.395 ¬± 0.583	0.989 ¬± 0.673	1.133 ¬± 0.521	0.459103	0.33984	0.383136	-0.119263	-0.0759665	0.0432965	1.39504	0.0978148	0.988944	0.266318	1.1325	0.14854	-0.406093	0.655876	-0.262533	0.742466	0.143559	0.868699
Cd48	Cd48	A0A8I5ZYW8	A0A8I5ZYW8;A0A8I5ZNL0;P10252	10/5/1/1/3	0 ¬± 0.531	-1.054 ¬± 1.187	-0.851 ¬± 1.187	0.697 ¬± 0.685	-0.826645	-0.626458	0.365609	0.200187	1.19225	0.992067	-1.0541	0.448455	-0.851268	0.536899	0.697055	0.451949	0.202829	0.907761	1.75115	0.248531	1.54832	0.301697
Cd59	Cd59	A0A8I6AF42	A0A8I6AF42;A0A8I6AWC9;A0A8I5ZW00;P27274	18/5/4/4/5	0 ¬± 0.457	1.632 ¬± 0.511	1.345 ¬± 0.511	0.962 ¬± 0.457	0.731527	0.627237	0.474653	-0.10429	-0.256875	-0.152585	1.63151	0.0320042	1.34545	0.0697505	0.96247	0.158434	-0.286065	0.698021	-0.669045	0.345417	-0.38298	0.585031
Cd84	Cd84	A0A8I6A3Y1	A0A8I6A3Y1;A0A0G2K3N2;F1M0B5	16/4/4/3/5	0 ¬± 0.77	0.499 ¬± 0.77	0.156 ¬± 0.889	1.382 ¬± 0.689	0.318787	0.107124	0.752088	-0.211663	0.433301	0.644964	0.499368	0.65471	0.155655	0.896903	1.38175	0.205822	-0.343712	0.775092	0.882384	0.409724	1.2261	0.297005
Cd9	Cd9	B1WBM0	B1WBM0;A0A8I6ALV0;A0A8I5ZZU3;P40241	6/3/2/0/1	0 ¬± 1.466	-0.032 ¬± 1.795	NA	-2.771 ¬± 2.538	-0.00873024	NA	-1.08221	NA	-1.07348	NA	-0.0316808	0.98995	NA	NA	-2.77103	0.414212	NA	NA	-2.73935	0.443134	NA	NA
Cd99	Cd99	Q4L2A2	Q4L2A2;B4F7A5	1/1/0/0/0	NA	NA	NA	NA	NA	NA	NA	NA	NA	NA	NA	NA	NA	NA	NA	NA	NA	NA	NA	NA	NA	NA
Cdh1	Cdh1	Q9R0T4	Q9R0T4;A0A8I6G230	3/2/0/0/1	NA	NA	NA	NA	NA	NA	NA	NA	NA	NA	NA	NA	NA	NA	NA	NA	NA	NA	NA	NA	NA	NA
Cdh13	Cdh13	Q8R490	Q8R490;A0A8I6G502;A0A8I5ZKP7;F1M7X3;A0A8I5XWM0	18/5/4/4/5	0 ¬± 0.372	-0.085 ¬± 0.416	-2.055 ¬± 0.416	-0.409 ¬± 0.372	-0.0377616	-1.4266	-0.192548	-1.38884	-0.154787	1.23405	-0.084558	0.881688	-2.05544	0.0024519	-0.408937	0.44981	-1.97089	0.00474941	-0.324379	0.57018	1.64651	0.0105171
Cdh2	Cdh2	A0A8I6ABL6	A0A8I6ABL6;G3V803;A0A8I6A028;A0A8I6A049;Q9Z1Y3	18/5/4/4/5	0 ¬± 0.844	-0.155 ¬± 0.943	-1.444 ¬± 0.943	2.128 ¬± 0.844	-0.0389197	-0.40999	0.448377	-0.37107	0.487297	0.858367	-0.155356	0.90406	-1.44387	0.273129	2.12756	0.0963058	-1.28851	0.350564	2.28291	0.0928518	3.57143	0.0135909
Cdh5	Cdh5	F1M7E5	F1M7E5;A0A0G2K0I6	17/5/4/3/5	0 ¬± 0.86	-1.401 ¬± 0.961	0.537 ¬± 1.11	0.654 ¬± 0.86	-0.468774	0.145736	0.175809	0.61451	0.644583	0.0300727	-1.40059	0.297265	0.536639	0.708512	0.654284	0.599647	1.93723	0.209884	2.05487	0.135146	0.117645	0.934507
Cdh6	Cdh6	F1LQP8	F1LQP8;P55280	5/3/0/0/2	0 ¬± 0.472	NA	NA	-0.773 ¬± 0.579	NA	NA	-0.796071	NA	NA	NA	NA	NA	NA	NA	-0.772805	0.376996	NA	NA	NA	NA	NA	NA
Cela3b	Cela3b	D3ZFG3	D3ZFG3	3/0/2/1/0	NA	NA	NA	NA	NA	NA	NA	NA	NA	NA	NA	NA	NA	NA	NA	NA	NA	NA	NA	NA	NA	NA
Celsr2	Celsr2	G3V8P3	G3V8P3	18/5/4/4/5	0 ¬± 0.333	-0.299 ¬± 0.372	-0.088 ¬± 0.372	1.768 ¬± 0.333	-0.137592	-0.0389542	0.6207	0.0986378	0.758292	0.659655	-0.299135	0.559018	-0.0876038	0.863357	1.76795	0.00214363	0.211531	0.694074	2.06709	0.00100819	1.85555	0.00231694
Ces1c	Ces1c	P10959	P10959	18/5/4/4/5	0 ¬± 0.269	-0.704 ¬± 0.301	-1.027 ¬± 0.301	-0.981 ¬± 0.269	-0.717281	-1.22194	-1.13714	-0.504661	-0.419862	0.084799	-0.704483	0.102559	-1.02734	0.0232357	-0.980666	0.0218457	-0.322855	0.460173	-0.276183	0.504639	0.0466718	0.909513
Ces1c.D3ZGK7	Ces1c	D3ZGK7	D3ZGK7;Q6TXE2;A0A0G2K9Y7;A0A8I6AA76;A0A0G2K3Z4;Q63108;A0A0G2JX75;A0A0G2JY66	6/0/1/2/3	NA	NA	NA	NA	NA	NA	NA	NA	NA	NA	NA	NA	NA	NA	NA	NA	NA	NA	NA	NA	NA	NA
Cfb	Cfb	Q7TP05	Q7TP05	18/5/4/4/5	0 ¬± 0.733	-0.765 ¬± 0.82	-1.628 ¬± 0.82	-0.05 ¬± 0.733	-0.153322	-0.348489	-0.00950919	-0.195166	0.143813	0.33898	-0.764859	0.498118	-1.62795	0.160932	-0.0498381	0.962341	-0.863086	0.468853	0.715021	0.526094	1.57811	0.173242
Cfb;C2	Cfb;C2	Q6MG74	Q6MG74;G3V615	17/5/4/3/5	0 ¬± 0.754	0.2 ¬± 0.843	-0.838 ¬± 0.973	-0.15 ¬± 0.754	0.0180626	-0.0783624	-0.0137086	-0.096425	-0.0317712	0.0646538	0.199785	0.862466	-0.838357	0.50776	-0.149967	0.890276	-1.03814	0.434487	-0.349752	0.761965	0.68839	0.585489
Cfd	Cfd	P32038	P32038;G3V7H3	18/5/4/4/5	0 ¬± 0.528	-1.961 ¬± 0.59	-1.899 ¬± 0.59	-1.773 ¬± 0.528	-0.707278	-0.67883	-0.622196	0.0284477	0.0850815	0.0566337	-1.96097	0.0266075	-1.89925	0.0309089	-1.7727	0.0323629	0.0617194	0.942082	0.188274	0.815446	0.126554	0.875263
Cfh	Cfh	Q91YB6	Q91YB6;Q91WX0	18/5/4/4/5	0 ¬± 0.696	-1.294 ¬± 0.778	-0.725 ¬± 0.778	1.254 ¬± 0.696	-0.175454	-0.0955932	0.151793	0.0798604	0.327247	0.247387	-1.29405	0.235362	-0.724513	0.498886	1.2538	0.223303	0.569533	0.612727	2.54785	0.0285108	1.97831	0.0788374
Cfh.G3V9R2	Cfh	G3V9R2	G3V9R2;Q5XJW6;Q8R5K7;F1M983;G3V7P5;A0A0G2K975	18/5/4/4/5	0 ¬± 0.433	-0.473 ¬± 0.485	0.007 ¬± 0.485	1.062 ¬± 0.433	-0.0937446	0.00125861	0.190438	0.0950032	0.284183	0.18918	-0.473403	0.47847	0.00656746	0.992082	1.06182	0.105147	0.47997	0.49512	1.53522	0.0332168	1.05525	0.126817
Cfhr1	Cfhr1	Q5I0M3	Q5I0M3;F7ESI5;Q7TP37;A0A8I5XVW2;Q7TP43	17/5/4/4/4	0 ¬± 0.391	1.009 ¬± 0.437	0.075 ¬± 0.437	0.299 ¬± 0.437	0.871888	0.0864443	0.317685	-0.785443	-0.554202	0.231241	1.00863	0.109053	0.075035	0.900118	0.299324	0.618219	-0.933598	0.154779	-0.709309	0.271742	0.224289	0.722484
Cfi	Cfi	A0A8I6AAQ9	A0A8I6AAQ9;Q9WUW3;A0A0G2K135;A0A8I6AC86;CON__Q32PI4	18/5/4/4/5	0 ¬± 0.79	-1.774 ¬± 0.884	-3.283 ¬± 0.884	-2.028 ¬± 0.79	-0.339038	-0.707255	-0.394736	-0.368217	-0.0556981	0.312519	-1.77428	0.15673	-3.28299	0.0150728	-2.02793	0.0911358	-1.50871	0.247361	-0.253647	0.833684	1.25506	0.307726
Cfl2	Cfl2	M0RC65	M0RC65	6/4/1/1/0	0 ¬± 0.5	5.159 ¬± 1	-1.787 ¬± 1	NA	1.37519	-1.15856	NA	-2.53375	NA	NA	5.15903	0.0191504	-1.78668	0.208322	NA	NA	-6.94571	0.0161647	NA	NA	NA	NA
Cfp	Cfp	B0BNN4	B0BNN4	14/4/3/2/5	0 ¬± 0.344	0.26 ¬± 0.397	-0.391 ¬± 0.486	-0.251 ¬± 0.308	0.276173	-0.549629	-0.328417	-0.825802	-0.60459	0.221212	0.260149	0.631233	-0.390639	0.526849	-0.251039	0.598394	-0.650788	0.324507	-0.511188	0.332934	0.1396	0.813274
Cgref1	Cgref1	A0A8I5ZP33	A0A8I5ZP33;A0A0A0MXV3;P97586	6/4/2/0/0	0 ¬± 0.433	-0.424 ¬± 0.613	NA	NA	-0.272254	NA	NA	NA	NA	NA	-0.424395	0.602074	NA	NA	NA	NA	NA	NA	NA	NA	NA	NA
Chga	Chga	F8QYX1	F8QYX1;Q9R1B7;Q5PPG5;F8QYX0;A0A8I6G7X3;P10354;A0A8I6G819	18/5/4/4/5	0 ¬± 1.573	-2.471 ¬± 1.759	-2.432 ¬± 1.759	0.9 ¬± 1.573	-0.207007	-0.203524	0.0685508	0.00348316	0.275558	0.272075	-2.47121	0.312815	-2.4325	0.320181	0.899667	0.692091	0.0387162	0.987803	3.37088	0.175149	3.33216	0.179835
Chgb	Chgb	A0A8I6AW29	A0A8I6AW29;A0A8I6A6A1;O35314	18/5/4/4/5	0 ¬± 0.54	0.09 ¬± 0.604	-0.783 ¬± 0.604	-0.161 ¬± 0.54	0.0173692	-0.161072	-0.0317756	-0.178441	-0.0491448	0.129296	0.0897404	0.913335	-0.782695	0.350187	-0.161403	0.835622	-0.872435	0.324096	-0.251143	0.761034	0.621292	0.455703
Chi3l1	Chi3l1	A4LA56	A4LA56;A0A8I6AFN7;Q9WTV1;A0A8I5ZNV1	17/4/4/4/5	0 ¬± 8.009	60.35 ¬± 8.009	53.909 ¬± 8.009	60.607 ¬± 7.163	4.73662	4.58024	4.74251	-0.156377	0.00589338	0.162271	60.3503	0.000136988	53.9092	0.000372852	60.6069	8.05677e-05	-6.44106	0.579259	0.256661	0.981306	6.69772	0.543844
Chl1	Chl1	M0RC17	M0RC17	1/1/0/0/0	NA	NA	NA	NA	NA	NA	NA	NA	NA	NA	NA	NA	NA	NA	NA	NA	NA	NA	NA	NA	NA	NA
Ckb	Ckb	P07335	P07335	15/5/4/2/4	0 ¬± 0.28	-1.239 ¬± 0.313	-1.571 ¬± 0.443	-1.514 ¬± 0.313	-2.09294	-5.1181	-3.96478	-3.02516	-1.87184	1.15332	-1.2387	0.0131949	-1.57137	0.0120561	-1.51434	0.00411787	-0.332667	0.551827	-0.275633	0.546067	0.0570344	0.918084
Ckm	Ckm	A0A0G2JSP8	A0A0G2JSP8;P00564	14/5/4/3/2	0 ¬± 0.397	0.068 ¬± 0.444	-0.597 ¬± 0.512	0.657 ¬± 0.628	0.122546	-2.14052	0.887945	-2.26307	0.765399	3.02847	0.0684441	0.910764	-0.596935	0.378808	0.656641	0.39736	-0.66538	0.349515	0.588197	0.461852	1.25358	0.152891
Ckmt2;Ckmt1b;Ckmt1	Ckmt2;Ckmt1b;Ckmt1	B0BNC0	B0BNC0;A0A8I6A864;P09605;A0A8I6AQI5;Q5BJT9;A0A0G2K0A9;P25809	1/0/0/1/0	NA	NA	NA	NA	NA	NA	NA	NA	NA	NA	NA	NA	NA	NA	NA	NA	NA	NA	NA	NA	NA	NA
Clstn1	Clstn1	A0A8I6AMV4	A0A8I6AMV4;A0A8I6AC41;Q6Q0N0;A0A8I6GFE6	18/5/4/4/5	0 ¬± 0.451	-0.915 ¬± 0.505	-1.718 ¬± 0.505	-1.139 ¬± 0.451	-0.298187	-0.622771	-0.381631	-0.324584	-0.0834442	0.24114	-0.915191	0.197961	-1.71827	0.0236847	-1.1392	0.0960391	-0.803078	0.279464	-0.224009	0.745686	0.579069	0.406863
Clstn3	Clstn3	A0A8I5Y929	A0A8I5Y929;G3V7J1;Q8R553	18/5/4/4/5	0 ¬± 0.64	1.516 ¬± 0.715	0.221 ¬± 0.715	-0.04 ¬± 0.64	0.501506	0.0850585	-0.0159264	-0.416447	-0.517432	-0.100985	1.51611	0.136552	0.221497	0.820844	-0.0400412	0.965334	-1.29461	0.22152	-1.55615	0.127276	-0.261539	0.789239
Cltc	Cltc	A0A8I6A5W9	A0A8I6A5W9;A0A8I5Y9U9;A0A8I6AGZ0;F1M779;P11442	1/0/1/0/0	NA	NA	NA	NA	NA	NA	NA	NA	NA	NA	NA	NA	NA	NA	NA	NA	NA	NA	NA	NA	NA	NA
Clu	Clu	Q6P7S6	Q6P7S6;A0A0G2K259;G3V836;A0A0G2KB42;P05371;Q9ERD1;O35510	18/5/4/4/5	0 ¬± 0.302	-0.812 ¬± 0.338	-0.626 ¬± 0.338	0.031 ¬± 0.302	-0.24027	-0.181533	0.00832839	0.0587379	0.248599	0.189861	-0.812318	0.0948231	-0.626045	0.188985	0.0306551	0.943844	0.186272	0.702579	0.842973	0.0841344	0.656701	0.169525
Cnp	Cnp	A0A097BVJ5	A0A097BVJ5;A0A8I5Y1M7;P13233	2/2/0/0/0	NA	NA	NA	NA	NA	NA	NA	NA	NA	NA	NA	NA	NA	NA	NA	NA	NA	NA	NA	NA	NA	NA
Cntfr	Cntfr	M0R9L2	M0R9L2;A0A8I5Y668;Q08406	11/4/3/1/3	0 ¬± 2.626	14.716 ¬± 3.032	2.113 ¬± 5.252	2.262 ¬± 3.032	0.836002	0.154065	0.164375	-0.681938	-0.671628	0.0103102	14.7165	0.00797426	2.11254	0.729609	2.26213	0.590368	-12.6039	0.0762565	-12.4543	0.0228381	0.14959	0.981008
Cntn1	Cntn1	Q63198	Q63198	18/5/4/4/5	0 ¬± 0.714	2.781 ¬± 0.798	1.533 ¬± 0.798	2.152 ¬± 0.714	0.30085	0.173556	0.238041	-0.127294	-0.0628088	0.0644857	2.78121	0.0210394	1.53334	0.173923	2.15173	0.0511737	-1.24787	0.287347	-0.629478	0.565819	0.618395	0.572599
Cntn2	Cntn2	A0A8I5ZJA8	A0A8I5ZJA8;G3V758;P22063	18/5/4/4/5	0 ¬± 1.224	-3.445 ¬± 1.368	-6.124 ¬± 1.368	-2.513 ¬± 1.224	-0.29951	-0.58482	-0.212177	-0.28531	0.087333	0.372643	-3.44481	0.0815592	-6.12382	0.00489667	-2.5131	0.168499	-2.67901	0.187847	0.931714	0.619644	3.61072	0.0693148
Coch	Coch	A0A8I5ZPB6	A0A8I5ZPB6;B1H259	18/5/4/4/5	0 ¬± 0.47	1.154 ¬± 0.525	0.392 ¬± 0.525	2.09 ¬± 0.47	0.339725	0.124694	0.56626	-0.215032	0.226534	0.441566	1.15438	0.123684	0.392493	0.586363	2.08985	0.00715771	-0.761887	0.322465	0.935468	0.205614	1.69735	0.0303697
Col15a1	Col15a1	A0A8I6A527	A0A8I6A527;F1LPD0;A0A0G2JV12	3/1/0/0/2	NA	NA	NA	NA	NA	NA	NA	NA	NA	NA	NA	NA	NA	NA	NA	NA	NA	NA	NA	NA	NA	NA
Col18a1	Col18a1	Q9WUW5	Q9WUW5;Q9QZD2;F1LR02;A0A8I5ZV54;A0A8I6GLR1	16/4/4/3/5	0 ¬± 0.412	0.602 ¬± 0.412	-0.221 ¬± 0.476	-0.072 ¬± 0.369	0.35579	-0.156669	-0.0493553	-0.512459	-0.405145	0.107314	0.601865	0.322274	-0.221447	0.731194	-0.0723736	0.898061	-0.823312	0.215569	-0.674238	0.246255	0.149074	0.808648
Col1a1	Col1a1	A0A8I6GG08	A0A8I6GG08;A0A8I6G8P4;P02454;A0A8I5ZRN2;A0A068F650;CON__Q862S4	18/5/4/4/5	0 ¬± 1.161	1.996 ¬± 1.298	-2.674 ¬± 1.298	1.899 ¬± 1.161	0.204876	-0.3298	0.195519	-0.534676	-0.0093568	0.525319	1.99646	0.270911	-2.67377	0.147044	1.89897	0.26687	-4.67024	0.0233994	-0.0974905	0.956155	4.57274	0.0199658
Col1a2	Col1a2	A0A0G2K5E8	A0A0G2K5E8;F1LS40;P02466	18/5/4/4/5	0 ¬± 0.619	2.29 ¬± 0.692	-0.055 ¬± 0.692	1.362 ¬± 0.619	0.567537	-0.0168774	0.363752	-0.584414	-0.203785	0.380629	2.28982	0.0271038	-0.0552528	0.953359	1.36236	0.141721	-2.34507	0.0310133	-0.927457	0.334512	1.41762	0.14885
Col3a1	Col3a1	P13941	P13941;CON__P04258	17/5/4/3/5	0 ¬± 0.402	-0.798 ¬± 0.449	-1.251 ¬± 0.519	-0.834 ¬± 0.402	-0.391287	-0.671622	-0.411838	-0.280335	-0.0205505	0.259784	-0.798236	0.207992	-1.25069	0.0788685	-0.834472	0.165569	-0.452456	0.521001	-0.0362362	0.952952	0.41622	0.536688
Col6a1	Col6a1	M0RDR9	M0RDR9;D3ZUL3	6/4/0/0/2	0 ¬± 0.518	NA	NA	-0.15 ¬± 0.732	NA	NA	-0.160624	NA	NA	NA	NA	NA	NA	NA	-0.149625	0.875552	NA	NA	NA	NA	NA	NA
Colec12	Colec12	Q4V885	Q4V885	6/4/0/0/2	0 ¬± 0.526	NA	NA	0.875 ¬± 0.743	NA	NA	0.388445	NA	NA	NA	NA	NA	NA	NA	0.875101	0.390954	NA	NA	NA	NA	NA	NA
CON__ENSEMBL:ENSBTAP00000001528		CON__ENSEMBL:ENSBTAP00000001528	CON__ENSEMBL:ENSBTAP00000001528	6/1/0/2/3	NA	NA	NA	NA	NA	NA	NA	NA	NA	NA	NA	NA	NA	NA	NA	NA	NA	NA	NA	NA	NA	NA
CON__ENSEMBL:ENSBTAP00000024146		CON__ENSEMBL:ENSBTAP00000024146	CON__ENSEMBL:ENSBTAP00000024146	10/4/1/1/4	0 ¬± 0.423	-1.964 ¬± 0.846	-1.901 ¬± 0.846	-1.387 ¬± 0.423	-2.05802	-1.91735	-1.10897	0.140662	0.949042	0.808379	-1.9642	0.0831023	-1.90063	0.0912078	-1.38652	0.0596163	0.0635739	0.959345	0.577683	0.56374	0.514109	0.606322
CON__ENSEMBL:ENSBTAP00000031900		CON__ENSEMBL:ENSBTAP00000031900	CON__ENSEMBL:ENSBTAP00000031900	17/5/4/3/5	0 ¬± 0.844	3.942 ¬± 0.944	0.226 ¬± 1.09	0.698 ¬± 0.844	1.88728	0.207535	0.563483	-1.67974	-1.32379	0.355948	3.94209	0.00824341	0.22594	0.872352	0.697817	0.568943	-3.71615	0.0229787	-3.24427	0.0236643	0.471877	0.737634
CON__ENSEMBL:ENSBTAP00000038253		CON__ENSEMBL:ENSBTAP00000038253	CON__ENSEMBL:ENSBTAP00000038253	3/1/0/1/1	NA	NA	NA	NA	NA	NA	NA	NA	NA	NA	NA	NA	NA	NA	NA	NA	NA	NA	NA	NA	NA	NA
CON__O43790		CON__O43790	CON__O43790;CON__Q6NT21;CON__P78385;CON__Q14533;CON__P78386	1/0/0/1/0	NA	NA	NA	NA	NA	NA	NA	NA	NA	NA	NA	NA	NA	NA	NA	NA	NA	NA	NA	NA	NA	NA
CON__P00735		CON__P00735	CON__P00735	1/1/0/0/0	NA	NA	NA	NA	NA	NA	NA	NA	NA	NA	NA	NA	NA	NA	NA	NA	NA	NA	NA	NA	NA	NA
CON__P00761		CON__P00761	CON__P00761	18/5/4/4/5	0 ¬± 1.627	3.613 ¬± 1.819	3.78 ¬± 1.819	1.576 ¬± 1.627	0.543766	0.564492	0.26263	0.020726	-0.281136	-0.301862	3.61326	0.160882	3.77976	0.143745	1.57597	0.504573	0.166496	0.949311	-2.03729	0.41786	-2.20378	0.3818
CON__P02533		CON__P02533	CON__P02533;A0A0G2JW58;A0A0G2JT54;Q6IFV1;CON__Q6IFX2;Q6IFU7;CON__A2A4G1;CON__Q9D312;A0A8I6A9U4;D4AC62	18/5/4/4/5	0 ¬± 0.546	0.759 ¬± 0.611	2.208 ¬± 0.611	0.742 ¬± 0.546	0.761888	1.59682	0.748548	0.834932	-0.0133404	-0.848273	0.758682	0.370021	2.20804	0.0174045	0.741662	0.353163	1.44935	0.115398	-0.0170204	0.983715	-1.46637	0.095065
CON__P02538		CON__P02538	CON__P02538;CON__Q8VED5	18/5/4/4/5	0 ¬± 0.4	0.39 ¬± 0.447	1.114 ¬± 0.447	0.456 ¬± 0.4	0.424749	0.984412	0.485823	0.559663	0.0610741	-0.498588	0.389894	0.526421	1.11443	0.0844803	0.456003	0.433766	0.724538	0.271275	0.0661089	0.913849	-0.658429	0.291099
CON__P02662		CON__P02662	CON__P02662	12/4/3/3/2	0 ¬± 0.408	-0.524 ¬± 0.472	-0.836 ¬± 0.472	0.231 ¬± 0.578	-1.14798	-2.99524	0.312013	-1.84726	1.45999	3.30725	-0.524345	0.424989	-0.835702	0.217142	0.230704	0.752662	-0.311357	0.65302	0.755049	0.34084	1.06641	0.190495
CON__P02663		CON__P02663	CON__P02663	7/3/2/0/2	0 ¬± 0.422	-0.728 ¬± 0.517	NA	-0.69 ¬± 0.517	-1.92311	NA	-1.72926	NA	0.193856	NA	-0.727634	0.337087	NA	NA	-0.690158	0.359718	NA	NA	0.0374752	0.961596	NA	NA
CON__P02666		CON__P02666	CON__P02666	12/4/4/3/1	0 ¬± 0.309	-0.706 ¬± 0.309	-0.958 ¬± 0.357	1.384 ¬± 0.618	-1.60197	-3.46452	1.21052	-1.86255	2.81249	4.67504	-0.706411	0.144629	-0.958012	0.0768884	1.38444	0.0800477	-0.251601	0.608473	2.09085	0.0164043	2.34245	0.011143
CON__P02668		CON__P02668	CON__P02668	6/3/1/1/1	0 ¬± 0.577	-0.637 ¬± 1	-0.621 ¬± 1	0.48 ¬± 1	-2.15467	-2.0318	0.663301	0.122872	2.81797	2.6951	-0.637344	0.636419	-0.620933	0.644584	0.479767	0.718118	0.0164105	0.991795	1.11711	0.512357	1.1007	0.517846
CON__P02754		CON__P02754	CON__P02754	8/2/3/2/1	1.508 ¬± 1.007	0 ¬± 0.822	0.713 ¬± 1.007	0.141 ¬± 1.424	-1.37321	-0.563892	-1.17312	0.809323	0.200093	-0.609229	-1.508	0.310436	-0.794627	0.606493	-1.36694	0.476872	0.713375	0.61226	0.141059	0.935742	-0.572317	0.759192
CON__P02768-1		CON__P02768-1	CON__P02768-1	18/5/4/4/5	0 ¬± 2.978	1.099 ¬± 3.329	6.645 ¬± 3.329	-1.009 ¬± 2.978	0.135735	0.675022	-0.137075	0.539287	-0.272809	-0.812096	1.09869	0.809259	6.64459	0.159009	-1.00945	0.814022	5.54589	0.258444	-2.10814	0.644199	-7.65403	0.10863
CON__P02769		CON__P02769	CON__P02769	18/5/4/4/5	0 ¬± 0.929	-0.779 ¬± 1.039	-1.835 ¬± 1.039	-2.463 ¬± 0.929	-0.0966913	-0.238959	-0.33087	-0.142268	-0.234179	-0.0919106	-0.779116	0.5849	-1.83459	0.209115	-2.46317	0.0818139	-1.05548	0.484206	-1.68405	0.246842	-0.628576	0.658823
CON__P04259		CON__P04259	CON__P04259	16/4/4/3/5	0 ¬± 0.367	-0.068 ¬± 0.367	0.589 ¬± 0.424	-0.039 ¬± 0.328	-0.105497	0.68556	-0.0587766	0.791056	0.0467199	-0.744336	-0.0682907	0.897524	0.589137	0.314121	-0.0386628	0.938722	0.657428	0.263775	0.0296279	0.95302	-0.6278	0.264367
CON__P04264		CON__P04264	CON__P04264;Q63282	18/5/4/4/5	0 ¬± 0.655	1.811 ¬± 0.733	5.942 ¬± 0.733	2.215 ¬± 0.655	0.617825	1.46145	0.72592	0.843627	0.108095	-0.735531	1.81093	0.0867751	5.94153	3.02295e-05	2.21541	0.031469	4.1306	0.00135378	0.404477	0.687017	-3.72613	0.00199054
CON__P07477		CON__P07477	CON__P07477	18/5/4/4/5	0 ¬± 0.618	1.388 ¬± 0.691	0.562 ¬± 0.691	1.283 ¬± 0.618	0.513395	0.23041	0.480583	-0.282986	-0.032812	0.250174	1.3877	0.156564	0.562242	0.553842	1.28349	0.164026	-0.825459	0.412401	-0.104215	0.912076	0.721244	0.449452
CON__P08779		CON__P08779	CON__P08779;CON__Q9Z2K1;CON__Q3ZAW8;Q6IFU9;Q6IFV0;Q63720;Q63721;Q64716	18/5/4/4/5	0 ¬± 0.459	0.372 ¬± 0.513	2.521 ¬± 0.513	0.538 ¬± 0.459	0.26945	1.25718	0.374975	0.987726	0.105525	-0.882202	0.372361	0.597001	2.52101	0.00255885	0.538223	0.420775	2.14865	0.0103058	0.165861	0.81306	-1.98278	0.0120909
CON__P12763		CON__P12763	CON__P12763	1/0/1/0/0	NA	NA	NA	NA	NA	NA	NA	NA	NA	NA	NA	NA	NA	NA	NA	NA	NA	NA	NA	NA	NA	NA
CON__P13645		CON__P13645	CON__P13645;A0A8I6A244;CON__P05784;CON__Q7Z3Z0;CON__Q2M2I5;Q5BJY9;CON__A2AB72;A0A096MJE0;Q6IFV7;F1MAS0;Q6IFV5;CON__Q7Z3Y9;CON__O76014;Q6IFX1	18/5/4/4/5	0 ¬± 1.114	2.139 ¬± 1.246	7.64 ¬± 1.246	2.291 ¬± 1.114	0.480216	1.26943	0.508871	0.789217	0.0286552	-0.760562	2.13914	0.221347	7.64045	0.000435175	2.29071	0.168037	5.50131	0.00748373	0.151567	0.929021	-5.34975	0.00640582
CON__P13646-1		CON__P13646-1	CON__P13646-1	8/1/1/4/2	NA	NA	NA	NA	NA	NA	NA	NA	NA	NA	NA	NA	NA	NA	NA	NA	NA	NA	NA	NA	NA	NA
CON__P13647		CON__P13647	CON__P13647;Q63281	18/5/4/4/5	0 ¬± 0.389	0.515 ¬± 0.435	2.211 ¬± 0.435	0.482 ¬± 0.389	0.414287	1.27916	0.390698	0.864875	-0.0235892	-0.888464	0.515412	0.392553	2.21105	0.00201103	0.481924	0.396369	1.69563	0.0155395	-0.0334878	0.9551	-1.72912	0.0103452
CON__P19013		CON__P19013	CON__P19013	16/4/4/4/4	0 ¬± 0.347	-0.133 ¬± 0.347	0.323 ¬± 0.347	-0.394 ¬± 0.347	-0.322575	0.571003	-1.29763	0.893578	-0.975051	-1.86863	-0.133132	0.790913	0.322636	0.523569	-0.394166	0.437767	0.455768	0.371632	-0.261034	0.604724	-0.716802	0.17005
CON__P20930		CON__P20930	CON__P20930	7/1/1/2/3	NA	NA	NA	NA	NA	NA	NA	NA	NA	NA	NA	NA	NA	NA	NA	NA	NA	NA	NA	NA	NA	NA
CON__P35527		CON__P35527	CON__P35527	18/5/4/4/5	0 ¬± 0.297	0.616 ¬± 0.332	2.005 ¬± 0.332	0.501 ¬± 0.297	0.522018	1.27526	0.437804	0.753238	-0.0842143	-0.837452	0.615505	0.188949	2.00539	0.000499938	0.500551	0.253401	1.38988	0.0103746	-0.114954	0.800232	-1.50484	0.004522
CON__P35908		CON__P35908	CON__P35908;A0A0G2JWX4;Q6IG02	3/1/0/2/0	NA	NA	NA	NA	NA	NA	NA	NA	NA	NA	NA	NA	NA	NA	NA	NA	NA	NA	NA	NA	NA	NA
CON__P35908v2		CON__P35908v2	CON__P35908v2	18/5/4/4/5	0 ¬± 0.764	1.302 ¬± 0.854	5.422 ¬± 0.854	1.622 ¬± 0.764	0.471034	1.38325	0.566846	0.912212	0.0958118	-0.8164	1.30151	0.274933	5.42223	0.000320144	1.62235	0.155249	4.12072	0.00420404	0.320838	0.783499	-3.79988	0.00508358
CON__Q03247		CON__Q03247	CON__Q03247	16/5/3/4/4	0 ¬± 0.307	-0.735 ¬± 0.396	-0.39 ¬± 0.343	-0.21 ¬± 0.343	-1.37665	-0.569391	-0.278493	0.807259	1.09816	0.290898	-0.7354	0.167896	-0.390011	0.413352	-0.209954	0.656405	0.345389	0.522261	0.525446	0.335777	0.180057	0.716999
CON__Q04695		CON__Q04695	CON__Q04695;CON__P19001	15/2/4/4/5	-0.061 ¬± 0.708	0 ¬± 0.501	0.41 ¬± 0.501	-0.355 ¬± 0.448	0.0708733	0.472214	-0.398919	0.401341	-0.469793	-0.871134	0.0612989	0.944926	0.471422	0.597612	-0.294092	0.732238	0.410123	0.574176	-0.355391	0.607328	-0.765514	0.27873
CON__Q29RQ1		CON__Q29RQ1	CON__Q29RQ1	17/5/4/3/5	0 ¬± 0.414	0.58 ¬± 0.463	0.06 ¬± 0.534	0.87 ¬± 0.414	0.311465	0.0357742	0.444905	-0.27569	0.13344	0.40913	0.580231	0.367066	0.0604554	0.930095	0.869803	0.16115	-0.519776	0.475223	0.289571	0.648657	0.809347	0.252535
CON__Q2UVX4		CON__Q2UVX4	CON__Q2UVX4	6/4/0/0/2	0 ¬± 0.49	NA	NA	0.219 ¬± 0.694	NA	NA	0.114987	NA	NA	NA	NA	NA	NA	NA	0.219279	0.809019	NA	NA	NA	NA	NA	NA
CON__Q32MB2		CON__Q32MB2	CON__Q32MB2;CON__Q7RTS7	16/3/4/4/5	0 ¬± 1.386	2.305 ¬± 1.201	9.708 ¬± 1.201	3.011 ¬± 1.074	1.4095	2.99577	1.66184	1.58628	0.252346	-1.33393	2.30491	0.232727	9.70778	0.000190344	3.01144	0.111588	7.40287	0.000928162	0.706537	0.668713	-6.69633	0.00132911
CON__Q3KUS7		CON__Q3KUS7	CON__Q3KUS7	12/3/3/2/4	0 ¬± 1.196	-0.203 ¬± 1.196	0.742 ¬± 1.465	2.319 ¬± 1.036	-0.120584	0.370107	0.936898	0.490691	1.05748	0.566791	-0.20333	0.907278	0.741581	0.705184	2.31872	0.18094	0.944911	0.630753	2.52205	0.149589	1.57714	0.404967
CON__Q5D862		CON__Q5D862	CON__Q5D862	9/2/2/4/1	NA	NA	NA	NA	NA	NA	NA	NA	NA	NA	NA	NA	NA	NA	NA	NA	NA	NA	NA	NA	NA	NA
CON__Q5XQN5		CON__Q5XQN5	CON__Q5XQN5;Q63280	1/0/0/1/0	NA	NA	NA	NA	NA	NA	NA	NA	NA	NA	NA	NA	NA	NA	NA	NA	NA	NA	NA	NA	NA	NA
CON__Q61782		CON__Q61782	CON__Q61782	1/1/0/0/0	NA	NA	NA	NA	NA	NA	NA	NA	NA	NA	NA	NA	NA	NA	NA	NA	NA	NA	NA	NA	NA	NA
CON__Q6KB66-1		CON__Q6KB66-1	CON__Q6KB66-1;CON__Q0VBK2;Q6IMF1	3/0/0/2/1	NA	NA	NA	NA	NA	NA	NA	NA	NA	NA	NA	NA	NA	NA	NA	NA	NA	NA	NA	NA	NA	NA
CON__Q7Z3Y7		CON__Q7Z3Y7	CON__Q7Z3Y7;CON__Q148H6	1/0/0/0/1	NA	NA	NA	NA	NA	NA	NA	NA	NA	NA	NA	NA	NA	NA	NA	NA	NA	NA	NA	NA	NA	NA
CON__Q7Z3Y8		CON__Q7Z3Y8	CON__Q7Z3Y8	1/0/0/0/1	NA	NA	NA	NA	NA	NA	NA	NA	NA	NA	NA	NA	NA	NA	NA	NA	NA	NA	NA	NA	NA	NA
CON__Q7Z794		CON__Q7Z794	CON__Q7Z794	2/0/0/1/1	NA	NA	NA	NA	NA	NA	NA	NA	NA	NA	NA	NA	NA	NA	NA	NA	NA	NA	NA	NA	NA	NA
CON__Q86YZ3		CON__Q86YZ3	CON__Q86YZ3	18/5/4/4/5	0 ¬± 0.283	-0.06 ¬± 0.316	0.322 ¬± 0.316	-0.282 ¬± 0.283	-0.129324	0.548951	-0.751228	0.678275	-0.621903	-1.30018	-0.0595543	0.890352	0.321609	0.460939	-0.281935	0.492415	0.381163	0.408327	-0.22238	0.608322	-0.603543	0.176706
CON__Q8IUT8		CON__Q8IUT8	CON__Q8IUT8;CON__O76011	1/0/0/1/0	NA	NA	NA	NA	NA	NA	NA	NA	NA	NA	NA	NA	NA	NA	NA	NA	NA	NA	NA	NA	NA	NA
CON__Q8N1N4-2		CON__Q8N1N4-2	CON__Q8N1N4-2;CON__Q7RTT2	5/1/0/2/2	NA	NA	NA	NA	NA	NA	NA	NA	NA	NA	NA	NA	NA	NA	NA	NA	NA	NA	NA	NA	NA	NA
Cp	Cp	A0A0G2K9I6	A0A0G2K9I6;G3V7K3;A0A8I6A708;Q9JL97;P13635;F2YBS8;A0A0G2K8Q3;Q920H8	18/5/4/4/5	0 ¬± 0.517	2.957 ¬± 0.578	2.998 ¬± 0.578	2.382 ¬± 0.517	0.40792	0.412771	0.33711	0.00485061	-0.07081	-0.0756607	2.95731	0.00189458	2.99775	0.00170937	2.3822	0.00570564	0.040439	0.96123	-0.575115	0.470427	-0.615554	0.440425
Cpb2	Cpb2	Q9EQV9	Q9EQV9;CON__Q2KIG3	18/5/4/4/5	0 ¬± 0.415	-3.233 ¬± 0.464	-2.837 ¬± 0.464	-2.453 ¬± 0.415	-2.27324	-1.71701	-1.32839	0.556226	0.944847	0.388621	-3.23332	0.000137454	-2.83661	0.000452077	-2.45327	0.000933957	0.39671	0.555552	0.780053	0.231175	0.383343	0.548327
Cpe	Cpe	Q5U322	Q5U322;P15087	18/5/4/4/5	0 ¬± 0.381	-0.3 ¬± 0.426	-0.966 ¬± 0.426	0.092 ¬± 0.381	-0.133485	-0.482539	0.0385647	-0.349054	0.172049	0.521104	-0.300151	0.607898	-0.965541	0.11348	0.0920137	0.866935	-0.66539	0.288287	0.392165	0.504069	1.05755	0.0856432
Cpq	Cpq	A0A8I6AKX5	A0A8I6AKX5;Q6IRK9	18/5/4/4/5	0 ¬± 1.261	-1.812 ¬± 1.41	-4.96 ¬± 1.41	-1.092 ¬± 1.261	-0.202738	-0.641046	-0.118725	-0.438308	0.084013	0.522321	-1.81246	0.354202	-4.95976	0.0200903	-1.09216	0.550064	-3.1473	0.136759	0.720301	0.709055	3.8676	0.0601547
Crp;crp	Crp;crp	P48199	P48199;H6X2W3;H6X2V7;H6X2W7;H6X2W5;H6X2W4;H6X2X0;H6X2W2;H6X2W1;H6X2V9;H6X2V3;H6X2W0;H6X2V2;H6X2V4;H6X2V8;H6X2W6;Q7TMA9	18/5/4/4/5	0 ¬± 0.679	-0.384 ¬± 0.759	-0.771 ¬± 0.759	-0.178 ¬± 0.679	-0.0925687	-0.192258	-0.0421762	-0.0996897	0.0503925	0.150082	-0.38386	0.711926	-0.770611	0.461853	-0.177951	0.855647	-0.386752	0.724061	0.205908	0.842704	0.59266	0.569914
Crtac1	Crtac1	F1LQP7	F1LQP7;A0A096MJG4;Q5EB82;A0A096MJM0;Q9QX63	18/5/4/4/5	0 ¬± 1.136	3.135 ¬± 1.27	-0.607 ¬± 1.27	1.284 ¬± 1.136	0.417582	-0.0969414	0.185774	-0.514523	-0.231808	0.282715	3.13544	0.0869539	-0.607001	0.726892	1.28362	0.437479	-3.74244	0.0559311	-1.85183	0.295337	1.89062	0.285735
Cryab	Cryab	P23928	P23928	2/1/0/1/0	NA	NA	NA	NA	NA	NA	NA	NA	NA	NA	NA	NA	NA	NA	NA	NA	NA	NA	NA	NA	NA	NA
Csf1r	Csf1r	A0A8I5ZP95	A0A8I5ZP95;A0A8I5ZZ98;A0A0G2KBC4;A0A8I6AEN2;D4ACA7;A0A0G2K3Y5;A0A8I6A5F0;Q3B7T5	18/5/4/4/5	0 ¬± 1.301	3.675 ¬± 1.455	1.304 ¬± 1.455	4.143 ¬± 1.301	0.530418	0.211261	0.585872	-0.319157	0.0554535	0.374611	3.67519	0.0806647	1.30433	0.514852	4.14331	0.0409411	-2.37086	0.268493	0.468119	0.813941	2.83898	0.16787
Cspg4	Cspg4	F1LS79	F1LS79;Q00657	12/5/2/1/4	0 ¬± 0.415	0.202 ¬± 0.656	-0.516 ¬± 0.928	0.136 ¬± 0.464	0.190997	-0.647992	0.131079	-0.838988	-0.0599182	0.77907	0.202049	0.801202	-0.516473	0.625027	0.135762	0.832777	-0.718522	0.54479	-0.0662878	0.936272	0.652235	0.546998
Cst3	Cst3	P14841	P14841;A0A8I6AD91	18/5/4/4/5	0 ¬± 0.807	-0.013 ¬± 0.902	2.154 ¬± 0.902	2.5 ¬± 0.807	-0.00130818	0.207671	0.238373	0.208979	0.239681	0.0307013	-0.0126122	0.99183	2.15441	0.0966826	2.50005	0.0458166	2.16702	0.111402	2.51266	0.0567252	0.345637	0.779318
Cst6	Cst6	Q8VHC1	Q8VHC1;A0A8I5ZXE3	18/5/4/4/5	0 ¬± 0.896	-0.804 ¬± 1.002	0.456 ¬± 1.002	1.046 ¬± 0.896	-0.156462	0.0818145	0.181196	0.238276	0.337658	0.0993816	-0.803582	0.559476	0.456207	0.739331	1.04632	0.422827	1.25979	0.388925	1.84991	0.190333	0.590117	0.667326
Ctbs	Ctbs	Q01460	Q01460	1/0/0/0/1	NA	NA	NA	NA	NA	NA	NA	NA	NA	NA	NA	NA	NA	NA	NA	NA	NA	NA	NA	NA	NA	NA
Ctgf;CTGF	Ctgf;CTGF	Q9R1E9	Q9R1E9;Q6IN11;Q9R2C0	14/5/1/3/5	0 ¬± 0.62	0.41 ¬± 1.387	0.713 ¬± 0.801	1.475 ¬± 0.62	0.235037	0.38752	0.711412	0.152483	0.476375	0.323891	0.409543	0.792933	0.713235	0.497298	1.47535	0.123416	0.303693	0.853358	1.06581	0.498886	0.762119	0.46903
Ctsa	Ctsa	A0A8I6ARV9	A0A8I6ARV9;F7EU44;Q6AYS3	18/5/4/4/5	0 ¬± 1.663	1.396 ¬± 1.859	-2.282 ¬± 1.859	1.676 ¬± 1.663	0.118731	-0.218067	0.141455	-0.336798	0.0227239	0.359522	1.39558	0.584587	-2.28232	0.375589	1.67602	0.487661	-3.67789	0.183542	0.280443	0.912059	3.95834	0.134778
Ctsb	Ctsb	Q6IN22	Q6IN22;P00787	18/5/4/4/5	0 ¬± 0.789	0.735 ¬± 0.883	-0.343 ¬± 0.883	1.055 ¬± 0.789	0.126387	-0.0630303	0.177965	-0.189417	0.0515782	0.240995	0.735426	0.5445	-0.343378	0.776061	1.05456	0.36084	-1.0788	0.40195	0.319135	0.791451	1.39794	0.257407
Ctsc	Ctsc	P80067	P80067	12/4/4/1/3	0 ¬± 0.405	-0.341 ¬± 0.405	-1.04 ¬± 0.811	0.133 ¬± 0.468	-0.324067	-1.36881	0.108732	-1.04474	0.432799	1.47754	-0.34143	0.567814	-1.03996	0.284277	0.132849	0.835444	-0.69853	0.462948	0.474279	0.465585	1.17281	0.245538
Ctsd	Ctsd	F7F3R8	F7F3R8;Q6P6T6;P24268;A0A8I6AKF2	18/5/4/4/5	0 ¬± 0.487	-0.818 ¬± 0.545	-1.429 ¬± 0.545	0.27 ¬± 0.487	-0.315719	-0.606882	0.090776	-0.291163	0.406495	0.697658	-0.817972	0.281886	-1.42905	0.0708054	0.27027	0.70079	-0.611082	0.440886	1.08824	0.158663	1.69932	0.0356092
Ctsh	Ctsh	P00786	P00786;A0A0G2K8H6;A0A0H2UHL6	17/5/4/3/5	0 ¬± 0.443	1.745 ¬± 0.496	0.491 ¬± 0.572	0.524 ¬± 0.443	0.643543	0.211656	0.224924	-0.431886	-0.418619	0.0132676	1.74503	0.0210227	0.490507	0.50995	0.523718	0.418631	-1.25452	0.12146	-1.22131	0.0892436	0.0332104	0.964109
Ctsl;CatL	Ctsl;CatL	P07154	P07154;I2FHN3;A0A8I6AKK6	18/5/4/4/5	0 ¬± 0.725	-0.155 ¬± 0.81	-1.746 ¬± 0.81	-0.893 ¬± 0.725	-0.0284971	-0.357739	-0.17198	-0.329242	-0.143483	0.185759	-0.155477	0.888295	-1.74575	0.130557	-0.893301	0.398066	-1.59027	0.186828	-0.737825	0.508319	0.852445	0.445948
Ctss	Ctss	A0A8I6AES4	A0A8I6AES4;A0A8I6AHZ2;D3ZZR3;Q02765	18/5/4/4/5	0 ¬± 1.01	3.206 ¬± 1.129	1.09 ¬± 1.129	2.64 ¬± 1.01	0.259592	0.0935514	0.217007	-0.166041	-0.0425851	0.123455	3.20639	0.0526443	1.08962	0.483713	2.64005	0.0857057	-2.11677	0.206102	-0.566338	0.714059	1.55043	0.323347
Ctsz	Ctsz	Q9R1T3	Q9R1T3;A0A8I6GG04	18/5/4/4/5	0 ¬± 1.836	4.569 ¬± 2.052	3.377 ¬± 2.052	3.176 ¬± 1.836	0.319141	0.24245	0.229116	-0.0766913	-0.0900252	-0.0133339	4.56864	0.119272	3.37682	0.24025	3.176	0.241334	-1.19181	0.687541	-1.39264	0.62086	-0.200827	0.942885
Cux1	Cux1	A0A8I6G4D0	A0A8I6G4D0;F1M8J7;A0A8I6AM13;P53565	18/5/4/4/5	0 ¬± 0.444	0.836 ¬± 0.497	0.122 ¬± 0.497	-0.153 ¬± 0.444	0.332402	0.0536337	-0.0702239	-0.278768	-0.402626	-0.123858	0.835618	0.230614	0.122148	0.857261	-0.153218	0.81096	-0.713469	0.327232	-0.988836	0.160198	-0.275367	0.68585
D3ZC54		D3ZC54	D3ZC54	17/5/4/3/5	0 ¬± 0.462	-0.775 ¬± 0.516	-0.922 ¬± 0.596	-1.477 ¬± 0.462	-0.276763	-0.335928	-0.583625	-0.0591653	-0.306863	-0.247697	-0.775135	0.283307	-0.922413	0.242897	-1.47743	0.0414286	-0.147278	0.85472	-0.702298	0.329068	-0.555019	0.474734
D3ZPL2		D3ZPL2	D3ZPL2	17/5/4/3/5	0 ¬± 1.195	-1.456 ¬± 1.336	-3.581 ¬± 1.543	-1.998 ¬± 1.195	-0.298576	-0.888003	-0.427547	-0.589427	-0.128972	0.460456	-1.45638	0.43116	-3.58077	0.0895031	-1.99804	0.258285	-2.12439	0.316898	-0.541666	0.7673	1.58272	0.431949
Daf1;Cd55	Daf1;Cd55	A9CMA5	A9CMA5;Q9QYJ9;Q9QUT3;Q9Z0M0;Q9QUN6;A0A8I5ZMB7;Q9Z0L9;A0A8I5XWT0	9/4/0/1/4	0 ¬± 0.412	NA	-0.94 ¬± 0.825	-0.688 ¬± 0.412	NA	-0.801287	-0.539273	NA	NA	0.262013	NA	NA	-0.940446	0.347133	-0.688255	0.282607	NA	NA	NA	NA	0.252191	0.793645
Dag1	Dag1	F1M8K0	F1M8K0;D9IFS3	18/5/4/4/5	0 ¬± 0.569	-2.583 ¬± 0.636	-3.581 ¬± 0.636	-1.251 ¬± 0.569	-0.991391	-1.68536	-0.397189	-0.693966	0.594202	1.28817	-2.58312	0.00902147	-3.58135	0.000891825	-1.25081	0.142118	-0.998235	0.285534	1.3323	0.140563	2.33054	0.0161872
Dcn	Dcn	A0A8I6GFI0	A0A8I6GFI0;A0A8I6AAW0;Q01129	4/0/1/1/2	NA	NA	NA	NA	NA	NA	NA	NA	NA	NA	NA	NA	NA	NA	NA	NA	NA	NA	NA	NA	NA	NA
Dcun1d5	Dcun1d5	A0A8I5ZQW1	A0A8I5ZQW1;Q5PPL2	17/5/4/3/5	0 ¬± 0.75	-0.297 ¬± 0.838	-0.859 ¬± 0.968	-0.042 ¬± 0.75	-0.0370834	-0.109843	-0.00518405	-0.0727596	0.0318993	0.104659	-0.297203	0.795679	-0.858595	0.495417	-0.0420081	0.968993	-0.561391	0.668211	0.255195	0.823987	0.816587	0.516384
Ddb1	Ddb1	A0A8I6GH75	A0A8I6GH75;G3V8T4;Q9ESW0	3/0/2/0/1	NA	NA	NA	NA	NA	NA	NA	NA	NA	NA	NA	NA	NA	NA	NA	NA	NA	NA	NA	NA	NA	NA
Des	Des	Q6P725	Q6P725;A0A8I6ANC1;P48675	1/0/0/1/0	NA	NA	NA	NA	NA	NA	NA	NA	NA	NA	NA	NA	NA	NA	NA	NA	NA	NA	NA	NA	NA	NA
Dhx9	Dhx9	D4A9D6	D4A9D6;A0A8I6ABZ7	4/2/1/0/1	NA	NA	NA	NA	NA	NA	NA	NA	NA	NA	NA	NA	NA	NA	NA	NA	NA	NA	NA	NA	NA	NA
Dkk3	Dkk3	B1H219	B1H219;Q9ES33	18/5/4/4/5	0 ¬± 0.73	0.728 ¬± 0.816	-0.043 ¬± 0.816	0.943 ¬± 0.73	0.104347	-0.00639429	0.133882	-0.110741	0.0295347	0.140276	0.727641	0.517207	-0.0429009	0.969305	0.943333	0.376371	-0.770542	0.515304	0.215692	0.846693	0.986234	0.38305
Dnase2	Dnase2	Q9QZK8	Q9QZK8;A0A8I6ASI3	7/1/0/2/4	NA	NA	NA	NA	NA	NA	NA	NA	NA	NA	NA	NA	NA	NA	NA	NA	NA	NA	NA	NA	NA	NA
Dner	Dner	A0A1W2Q656	A0A1W2Q656;Q5U215;A0A8I6A870	14/4/2/3/5	0 ¬± 0.585	-1.176 ¬± 0.828	-0.595 ¬± 0.676	0.048 ¬± 0.523	-0.554501	-0.253856	0.0187904	0.300645	0.573292	0.272646	-1.17579	0.272962	-0.594506	0.521029	0.0483042	0.952152	0.581284	0.598302	1.22409	0.239714	0.642811	0.469325
Dpp4	Dpp4	F1M7X5	F1M7X5;A0A0G2JTX5;P14740;A0A0G2K238	11/5/1/1/4	0 ¬± 0.376	-1.111 ¬± 0.84	-1.515 ¬± 0.84	-1.273 ¬± 0.42	-1.17098	-2.04811	-1.46155	-0.877128	-0.290566	0.586562	-1.11064	0.266657	-1.51487	0.143717	-1.27251	0.0584906	-0.404229	0.743644	-0.161868	0.868042	0.242361	0.80379
Dpp7	Dpp7	A0A8I6AJ69	A0A8I6AJ69;Q9EPB1	18/5/4/4/5	0 ¬± 0.858	0.234 ¬± 0.96	-2.791 ¬± 0.96	-0.934 ¬± 0.858	0.0377328	-0.547693	-0.16121	-0.585426	-0.198943	0.386484	0.234142	0.858321	-2.79109	0.0479237	-0.934159	0.454404	-3.02524	0.0427253	-1.1683	0.379604	1.85694	0.171276
Dpysl2	Dpysl2	A0A8I6ANE0	A0A8I6ANE0;A0A8I6AAN6;P47942	3/3/0/0/0	NA	NA	NA	NA	NA	NA	NA	NA	NA	NA	NA	NA	NA	NA	NA	NA	NA	NA	NA	NA	NA	NA
Dsg1	Dsg1	D3ZM39	D3ZM39	3/0/1/1/1	NA	NA	NA	NA	NA	NA	NA	NA	NA	NA	NA	NA	NA	NA	NA	NA	NA	NA	NA	NA	NA	NA
Dsp	Dsp	F1LMV6	F1LMV6;Q4QQR7	11/2/4/3/2	2.037 ¬± 3.031	0 ¬± 2.143	5.82 ¬± 2.475	1.427 ¬± 3.031	-0.912997	0.903602	-0.218176	1.8166	0.694821	-1.12178	-2.0372	0.60017	3.78286	0.365827	-0.609739	0.89088	5.82007	0.118651	1.42746	0.711968	-4.3926	0.298594
Ecm1	Ecm1	A0A8I6A022	A0A8I6A022;Q62894	17/5/4/3/5	0 ¬± 0.342	-1.36 ¬± 0.382	-0.903 ¬± 0.442	-0.428 ¬± 0.342	-0.638213	-0.390754	-0.172029	0.247459	0.466184	0.218724	-1.36004	0.0199977	-0.902668	0.130135	-0.427641	0.392798	0.457376	0.447746	0.932403	0.0923316	0.475027	0.410539
Eea1	Eea1	A0A8I6AIH5	A0A8I6AIH5;A0A0G2K051;A0A8I5ZV67;A0A8I6A8E0;F1LUA1;A0A8I6AIN6	13/5/4/1/3	0 ¬± 0.357	0.725 ¬± 0.399	0.133 ¬± 0.798	0.341 ¬± 0.461	0.480146	0.100696	0.245818	-0.37945	-0.234328	0.145122	0.72494	0.208942	0.132713	0.882752	0.341032	0.573035	-0.592227	0.523715	-0.383907	0.544668	0.208319	0.826298
Eef1g	Eef1g	A0A8I5Y6C6	A0A8I5Y6C6;A0A8I5ZKV4;A0A8I6AK06;Q68FR6	5/2/2/0/1	NA	NA	NA	NA	NA	NA	NA	NA	NA	NA	NA	NA	NA	NA	NA	NA	NA	NA	NA	NA	NA	NA
Eef2	Eef2	A0A8I6A8A4	A0A8I6A8A4;A0A8I6AFH4;P05197	16/5/4/3/4	0 ¬± 0.389	0.342 ¬± 0.434	-0.29 ¬± 0.502	-0.014 ¬± 0.434	0.428749	-0.501539	-0.0208368	-0.930288	-0.449586	0.480702	0.342219	0.567989	-0.290383	0.65539	-0.0141797	0.980991	-0.632602	0.359257	-0.356399	0.572582	0.276203	0.6846
Efemp1	Efemp1	Q6AXN2	Q6AXN2;A0A8I6A7G5;A0A8I6A1M7;O35568	17/5/4/3/5	0 ¬± 0.287	-1.313 ¬± 0.321	-1.354 ¬± 0.371	-0.807 ¬± 0.287	-1.64545	-1.74267	-0.781056	-0.0972225	0.86439	0.961613	-1.31339	0.00930009	-1.3536	0.0127122	-0.807044	0.0683117	-0.0402135	0.935879	0.506345	0.26074	0.546558	0.264613
Efemp2	Efemp2	A0A0G2K2R5	A0A0G2K2R5;A0A8I6GJS4;A0A8I5Y8F2;F7FBE9;A0A8I5ZYG7;A0A0G2KAI7;Q5XI84;A0A8I5ZU12;A0A8I5ZL36	6/3/0/0/3	0 ¬± 0.411	NA	NA	-1.02 ¬± 0.411	NA	NA	-2.27486	NA	NA	NA	NA	NA	NA	NA	-1.01955	0.15411	NA	NA	NA	NA	NA	NA
Egfr;Errp	Egfr;Errp	A0A8I5ZMJ2	A0A8I5ZMJ2;A0A8I5ZQB9;G3V6K6;Q9QX70;E7CXR9;E7CXR8;Q9ESE0	14/5/2/3/4	0 ¬± 0.378	-0.632 ¬± 0.597	-0.03 ¬± 0.488	-0.62 ¬± 0.422	-0.509835	-0.0208043	-0.497666	0.489031	0.0121699	-0.476861	-0.632349	0.391953	-0.0304111	0.961653	-0.619712	0.299759	0.601938	0.453117	0.0126372	0.986557	-0.589301	0.38252
Eif5a	Eif5a	Q3T1J1	Q3T1J1	4/2/1/0/1	NA	NA	NA	NA	NA	NA	NA	NA	NA	NA	NA	NA	NA	NA	NA	NA	NA	NA	NA	NA	NA	NA
Eif6	Eif6	A0A0G2K110	A0A0G2K110;A0A8I5ZQX8;Q3KRD8;A0A8I6AC66	1/0/1/0/0	NA	NA	NA	NA	NA	NA	NA	NA	NA	NA	NA	NA	NA	NA	NA	NA	NA	NA	NA	NA	NA	NA
Eno1	Eno1	Q5BJ93	Q5BJ93;M0R5J4;P04764;A0A8I6AR18;Q5EB49;A0A8I6ART9;A0A8I5YC61;A0A8I6GJ97;A0A8I6ASH7;A0A8I6A076;A0A8I6AB47;F1M9V3	18/5/4/4/5	0 ¬± 0.345	-0.27 ¬± 0.386	-1.039 ¬± 0.386	-0.947 ¬± 0.345	-0.27241	-1.56295	-1.33351	-1.29054	-1.0611	0.229438	-0.270252	0.610106	-1.03905	0.0646495	-0.947412	0.0728685	-0.768795	0.181049	-0.677159	0.212295	0.0916355	0.862152
Eno2	Eno2	P07323	P07323;A0A8I5ZMA1;A0A8I6A5I1	17/5/4/3/5	0 ¬± 0.288	-1.616 ¬± 0.322	-1.478 ¬± 0.372	-1.275 ¬± 0.288	-2.1148	-1.75497	-1.34715	0.359825	0.767648	0.407824	-1.61553	0.00246649	-1.47816	0.00775106	-1.27485	0.00794665	0.137374	0.7843	0.340679	0.444251	0.203305	0.672457
Eno3	Eno3	P15429	P15429;A0A8I6AK25;A0A8I5ZJD5	18/5/4/4/5	0 ¬± 0.373	0 ¬± 0.417	-0.648 ¬± 0.417	-0.14 ¬± 0.373	7.86031e-05	-2.58717	-0.285374	-2.58725	-0.285453	2.3018	4.23509e-05	0.999941	-0.647943	0.266686	-0.139502	0.795489	-0.647986	0.290911	-0.139544	0.806864	0.508441	0.379349
Enpp2	Enpp2	Q64610	Q64610;D3ZES5;A0A8I6ADH1;F1LSF4	18/5/4/4/5	0 ¬± 0.67	2.932 ¬± 0.749	2.185 ¬± 0.749	1.066 ¬± 0.67	0.417499	0.322032	0.166033	-0.0954671	-0.251466	-0.155999	2.93218	0.0112081	2.185	0.0472304	1.06563	0.279397	-0.747179	0.49195	-1.86656	0.0842782	-1.11938	0.283863
Enpp5	Enpp5	P84039	P84039	17/5/4/3/5	0 ¬± 0.667	2.541 ¬± 0.746	-0.333 ¬± 0.861	0.723 ¬± 0.667	0.800009	-0.147546	0.275974	-0.947555	-0.524035	0.42352	2.54145	0.0246504	-0.333375	0.764405	0.722922	0.457152	-2.87483	0.0254289	-1.81853	0.0922442	1.0563	0.349869
Epdr1	Epdr1	Q5XII0	Q5XII0;A0A8I6ADM5	18/5/4/4/5	0 ¬± 0.714	1.849 ¬± 0.798	-0.268 ¬± 0.798	-0.211 ¬± 0.714	0.711415	-0.139794	-0.108898	-0.851208	-0.820313	0.0308958	1.84875	0.106186	-0.267856	0.806073	-0.210871	0.837526	-2.11661	0.0817243	-2.05962	0.0749547	0.056985	0.958303
Epha4	Epha4	D3ZZK3	D3ZZK3	17/5/4/3/5	0 ¬± 0.364	0.29 ¬± 0.407	-0.581 ¬± 0.47	0.29 ¬± 0.364	0.11143	-0.252802	0.111337	-0.364232	-9.29995e-05	0.364139	0.290452	0.604025	-0.581405	0.346257	0.2902	0.582836	-0.871857	0.184539	-0.000251886	0.999639	0.871605	0.166655
Eprs	Eprs	A0A8I5ZY25	A0A8I5ZY25;Q6TXE9;A0A8I6G8C4;A0A0G2JZI2;A0A8I6GJ92;Q5I0H2	3/1/1/1/0	NA	NA	NA	NA	NA	NA	NA	NA	NA	NA	NA	NA	NA	NA	NA	NA	NA	NA	NA	NA	NA	NA
Esco2	Esco2	A0A8I6AEU0	A0A8I6AEU0;A0A8I6ADX3;A0A096MJS9	17/5/4/3/5	0 ¬± 0.714	0.008 ¬± 0.798	-0.138 ¬± 0.922	1.297 ¬± 0.714	0.00345631	-0.0593314	0.464125	-0.0627877	0.460668	0.523456	0.00819869	0.994009	-0.13772	0.907797	1.2971	0.221436	-0.145918	0.906594	1.28891	0.250337	1.43482	0.240356
Extl2	Extl2	F7F8T0	F7F8T0;B1WC59;Q5BJR1	16/5/3/3/5	0 ¬± 0.332	1.164 ¬± 0.428	-1.182 ¬± 0.428	-0.251 ¬± 0.332	0.722448	-1.55795	-0.218094	-2.2804	-0.940542	1.33986	1.16385	0.0527511	-1.18245	0.0496091	-0.251221	0.602027	-2.34631	0.00220898	-1.41507	0.0226888	0.931232	0.111212
Ezr	Ezr	A0A8I6A8I6	A0A8I6A8I6;A0A0G2K890;A0A8I5Y4R7;P31977	5/2/2/1/0	NA	NA	NA	NA	NA	NA	NA	NA	NA	NA	NA	NA	NA	NA	NA	NA	NA	NA	NA	NA	NA	NA
F12	F12	A0A0H2UI19	A0A0H2UI19;D3ZTE0	17/5/3/4/5	0 ¬± 0.615	-3.645 ¬± 0.794	-4.073 ¬± 0.688	-2.107 ¬± 0.615	-1.52585	-1.88513	-0.683319	-0.359277	0.842531	1.20181	-3.645	0.00306015	-4.0725	0.000699941	-2.10678	0.0308055	-0.427504	0.690681	1.53822	0.149665	1.96573	0.0528149
F13b	F13b	B1H260	B1H260;A0A0G2KAS2	9/5/1/0/3	0 ¬± 0.38	-0.808 ¬± 0.85	NA	-1.303 ¬± 0.491	-0.583715	NA	-1.11007	NA	-0.526353	NA	-0.807717	0.418912	NA	NA	-1.30283	0.0805522	NA	NA	-0.495109	0.631849	NA	NA
F1LPR6		F1LPR6	F1LPR6	9/5/2/0/2	0 ¬± 0.404	-3.096 ¬± 0.639	NA	-3 ¬± 0.639	-2.5682	NA	-2.36263	NA	0.205572	NA	-3.09619	0.00637564	NA	NA	-3.00002	0.00736542	NA	NA	0.0961649	0.918676	NA	NA
F1LWD0		F1LWD0	F1LWD0	14/2/4/4/4	-0.563 ¬± 1.82	0 ¬± 1.287	2.521 ¬± 1.287	2.949 ¬± 1.287	0.32769	1.2605	1.37265	0.932807	1.04496	0.112151	0.563478	0.805583	3.08426	0.196633	3.51222	0.146242	2.52078	0.196226	2.94874	0.13632	0.427955	0.818876
F1LWW1		F1LWW1	F1LWW1	3/0/0/0/3	NA	NA	NA	NA	NA	NA	NA	NA	NA	NA	NA	NA	NA	NA	NA	NA	NA	NA	NA	NA	NA	NA
F1LYU3		F1LYU3	F1LYU3	3/2/0/0/1	NA	NA	NA	NA	NA	NA	NA	NA	NA	NA	NA	NA	NA	NA	NA	NA	NA	NA	NA	NA	NA	NA
F1LYU4		F1LYU4	F1LYU4;A0A8I6GA77	18/5/4/4/5	0 ¬± 0.453	-4.66 ¬± 0.506	-5.275 ¬± 0.506	-5.281 ¬± 0.453	-1.33978	-1.66602	-1.66909	-0.326243	-0.329313	-0.00307011	-4.65951	7.83169e-06	-5.27541	1.9354e-06	-5.28057	9.64075e-07	-0.615908	0.404274	-0.621068	0.37613	-0.00515986	0.994048
F1LZ11		F1LZ11	F1LZ11	13/5/3/2/3	0 ¬± 0.303	-1.127 ¬± 0.391	-1.008 ¬± 0.479	-1.128 ¬± 0.391	-2.52396	-1.93662	-2.53082	0.587342	-0.00685634	-0.594198	-1.12695	0.0486887	-1.00778	0.109042	-1.12808	0.0485081	0.119174	0.851433	-0.00112448	0.998422	-0.120298	0.850051
F1M229		F1M229	F1M229;F1LTN6;A0A0H2UI36;B2RZB2;P01835;F1M5L5;A0A8I6AAY0;F1M1R0	18/5/4/4/5	0 ¬± 0.851	-6.123 ¬± 0.951	-7.671 ¬± 0.951	-5.662 ¬± 0.851	-1.41131	-2.19682	-1.24153	-0.785515	0.16978	0.955296	-6.12264	0.000283752	-7.67141	3.1916e-05	-5.66195	0.000337403	-1.54877	0.268869	0.460688	0.723489	2.00946	0.137662
F1M4R1		F1M4R1	F1M4R1	13/5/3/2/3	0 ¬± 0.529	-0.499 ¬± 0.683	-0.526 ¬± 0.837	-0.177 ¬± 0.683	-0.36929	-0.392049	-0.120307	-0.0227589	0.248984	0.271743	-0.49882	0.578037	-0.525583	0.608446	-0.176718	0.842557	-0.0267632	0.980779	0.322101	0.746547	0.348864	0.754165
F1M5J8		F1M5J8	F1M5J8	16/5/4/3/4	0 ¬± 0.328	-0.226 ¬± 0.366	-1.105 ¬± 0.423	-1.145 ¬± 0.366	-0.197367	-1.41413	-1.50368	-1.21676	-1.30632	-0.0895521	-0.226159	0.653733	-1.10509	0.0612587	-1.14504	0.0381381	-0.878935	0.142347	-0.918881	0.101571	-0.0399465	0.944284
F2	F2	P18292	P18292;G3V843;A0A8I6ABS3	18/5/4/4/5	0 ¬± 0.368	-1.65 ¬± 0.412	-2.381 ¬± 0.412	-1.28 ¬± 0.368	-0.734475	-1.23682	-0.534395	-0.502349	0.20008	0.702429	-1.65018	0.00980481	-2.38117	0.000719674	-1.28036	0.0276154	-0.730989	0.229961	0.369821	0.514149	1.10081	0.0661929
F5	F5	A0A0G2K3W2	A0A0G2K3W2;Q7TPK2;CON__Q28107;Q7TN96;D3ZEB1;E9JS75;E9JS74	17/5/4/4/4	0 ¬± 0.331	0.899 ¬± 0.37	-1.25 ¬± 0.37	-0.742 ¬± 0.37	0.585221	-1.7138	-0.767278	-2.29902	-1.3525	0.946519	0.899419	0.0935194	-1.24978	0.0258672	-0.741577	0.159546	-2.1492	0.00124768	-1.641	0.0079377	0.508201	0.349729
F8SQR6		F8SQR6	F8SQR6	11/5/2/2/2	0 ¬± 0.475	-0.398 ¬± 0.751	-1.557 ¬± 0.751	0.9 ¬± 0.751	-0.251365	-1.41836	0.445614	-1.16699	0.696979	1.86397	-0.397746	0.668078	-1.55683	0.123356	0.900206	0.344936	-1.15908	0.311436	1.29795	0.261395	2.45703	0.0539866
F9	F9	P16296	P16296	10/3/2/1/4	0 ¬± 0.535	0.564 ¬± 0.655	-1.006 ¬± 0.927	-0.172 ¬± 0.463	0.329651	-0.88304	-0.117428	-1.21269	-0.447078	0.765612	0.564241	0.529516	-1.00618	0.383285	-0.171816	0.816252	-1.57042	0.21567	-0.736057	0.39436	0.834366	0.451296
Fabp3	Fabp3	A0A8I6A2E9	A0A8I6A2E9;P07483	3/1/1/1/0	NA	NA	NA	NA	NA	NA	NA	NA	NA	NA	NA	NA	NA	NA	NA	NA	NA	NA	NA	NA	NA	NA
Fam20c	Fam20c	A0A8I5ZV45	A0A8I5ZV45;B1WBN7;I7LRF5	12/5/2/0/5	0 ¬± 0.365	-0.73 ¬± 0.577	NA	-1.506 ¬± 0.365	-0.483305	NA	-1.27546	NA	-0.792152	NA	-0.730286	0.312851	NA	NA	-1.50567	0.0171442	NA	NA	-0.775384	0.285642	NA	NA
Fam3c	Fam3c	Q810F4	Q810F4;A0A0G2JUB0	18/5/4/4/5	0 ¬± 0.666	1.428 ¬± 0.744	0.251 ¬± 0.744	2.072 ¬± 0.666	0.276441	0.0526171	0.385522	-0.223824	0.109081	0.332905	1.4284	0.174426	0.251214	0.804977	2.07177	0.0450029	-1.17718	0.282112	0.643369	0.529698	1.82055	0.0896249
Fbln1	Fbln1	B1WC21	B1WC21;D3ZQ25	17/5/4/3/5	0 ¬± 0.354	-0.705 ¬± 0.396	-0.2 ¬± 0.457	0.106 ¬± 0.354	-0.510511	-0.127799	0.0631647	0.382713	0.573676	0.190963	-0.704803	0.207071	-0.20048	0.734185	0.105841	0.835776	0.504323	0.419058	0.810644	0.150655	0.306321	0.604972
Fbln5	Fbln5	A0A8I6AHX3	A0A8I6AHX3;Q9WVH8	5/2/3/0/0	-0.537 ¬± 0.769	0 ¬± 0.628	NA	NA	0.23697	NA	NA	NA	NA	NA	0.536638	0.626443	NA	NA	NA	NA	NA	NA	NA	NA	NA	NA
Fbn1	Fbn1	A0A8I6A897	A0A8I6A897;A0A8I6G7Y9;Q9WUH8;G3V9M6;A0A8I6GMN0;Q9WUH9;F1M5Q4	3/2/0/0/1	NA	NA	NA	NA	NA	NA	NA	NA	NA	NA	NA	NA	NA	NA	NA	NA	NA	NA	NA	NA	NA	NA
Fcn1;Fcna	Fcn1;Fcna	Q9WTS8	Q9WTS8;Q5M8B4;A0A8I6AG88	16/5/3/3/5	0 ¬± 0.306	-1.973 ¬± 0.395	-1.805 ¬± 0.395	-1.459 ¬± 0.306	-2.12571	-1.76151	-1.21758	0.364198	0.908128	0.54393	-1.97331	0.00194449	-1.80487	0.00358976	-1.45913	0.00558564	0.168442	0.76841	0.514189	0.324221	0.345747	0.502563
Fetub	Fetub	A0A8I5ZW28	A0A8I5ZW28;Q6IRS6;A0A8I6AWQ8;Q9QX79;A0A8A1UFB2	18/5/4/4/5	0 ¬± 0.637	-2.105 ¬± 0.712	-2.183 ¬± 0.712	-1.108 ¬± 0.637	-0.408687	-0.426402	-0.200666	-0.0177154	0.20802	0.225735	-2.10495	0.0447301	-2.1834	0.0383145	-1.10799	0.238705	-0.0784464	0.938981	0.996962	0.31415	1.07541	0.27901
Fga	Fga	A1L114	A1L114;A0A8I6A5L4;Q7TQ70;P06399;Q4G044	18/5/4/4/5	0 ¬± 0.392	-0.526 ¬± 0.438	-0.235 ¬± 0.438	-0.351 ¬± 0.392	-0.344286	-0.143899	-0.220443	0.200387	0.123843	-0.0765437	-0.526411	0.385401	-0.235383	0.694731	-0.351345	0.536115	0.291028	0.645637	0.175066	0.770097	-0.115962	0.846369
Fgb	Fgb	A0A8I6A9U0	A0A8I6A9U0;P14480;CON__P02676	18/5/4/4/5	0 ¬± 0.384	-0.827 ¬± 0.429	-0.309 ¬± 0.429	-0.569 ¬± 0.384	-0.873373	-0.267997	-0.540579	0.605377	0.332794	-0.272583	-0.827404	0.172899	-0.308871	0.600267	-0.569369	0.312265	0.518532	0.407531	0.258035	0.661071	-0.260497	0.658063
Fgfr1	Fgfr1	A0A8I6A1Z2	A0A8I6A1Z2;Q63827;A0A8J8YIL8;F1LM54;Q04589	6/2/1/2/1	NA	NA	NA	NA	NA	NA	NA	NA	NA	NA	NA	NA	NA	NA	NA	NA	NA	NA	NA	NA	NA	NA
Fgfr2	Fgfr2	Q63237	Q63237;Q63236;F1LNW0;F1LSG7	16/5/3/3/5	0 ¬± 0.377	-0.727 ¬± 0.486	-0.716 ¬± 0.486	-0.322 ¬± 0.377	-0.750079	-0.735092	-0.28588	0.0149868	0.464199	0.449212	-0.727306	0.260102	-0.716168	0.267087	-0.322473	0.556353	0.0111378	0.987349	0.404833	0.52301	0.393695	0.534314
Fgg	Fgg	P02680	P02680	18/5/4/4/5	0 ¬± 0.555	-0.484 ¬± 0.621	0.605 ¬± 0.621	-0.027 ¬± 0.555	-0.262822	0.272783	-0.0136729	0.535604	0.249149	-0.286455	-0.484014	0.570248	0.604889	0.479485	-0.0274131	0.972634	1.0889	0.235084	0.456601	0.592041	-0.632302	0.460177
Fhl1	Fhl1	Q6P792	Q6P792;A0A8I6A745;Q9WUH4;F7F3F1;A0A0G2K338;Q8K3G3	8/3/2/1/2	0 ¬± 0.554	0.344 ¬± 0.678	0.832 ¬± 0.959	-0.264 ¬± 0.678	0.626645	1.21223	-0.781839	0.585589	-1.40848	-1.99407	0.343545	0.714788	0.831729	0.494415	-0.264225	0.777855	0.488184	0.699033	-0.607771	0.560712	-1.09595	0.403639
Flnc	Flnc	D3ZHA0	D3ZHA0;A0A0H2UHR7;A0A8I5ZMA0	1/0/0/1/0	NA	NA	NA	NA	NA	NA	NA	NA	NA	NA	NA	NA	NA	NA	NA	NA	NA	NA	NA	NA	NA	NA
Fmod	Fmod	G3V6E7	G3V6E7;P50609	16/4/4/3/5	0 ¬± 0.748	0.803 ¬± 0.748	0.223 ¬± 0.863	1.733 ¬± 0.669	0.542176	0.17248	0.989246	-0.369696	0.44707	0.816766	0.802591	0.462447	0.223436	0.848157	1.73329	0.109602	-0.579155	0.621251	0.930701	0.371758	1.50986	0.191952
Fn1	Fn1	A0A8I6A5M1	A0A8I6A5M1;A0A096P6L8;A0A8I5ZXR2;P04937;Q6LC76;Q9Z1G8;P97624	18/5/4/4/5	0 ¬± 0.311	-1.656 ¬± 0.348	-1.907 ¬± 0.348	-0.822 ¬± 0.311	-1.20975	-1.52944	-0.477738	-0.319689	0.732008	1.0517	-1.65599	0.00321743	-1.90667	0.00111558	-0.822363	0.0827602	-0.250683	0.618373	0.833625	0.0958075	1.08431	0.0357698
Fn1.F1LST1	Fn1	F1LST1	F1LST1	15/5/2/3/5	0 ¬± 0.3	-1.079 ¬± 0.474	-1.991 ¬± 0.387	-0.493 ¬± 0.3	-0.914042	-2.8986	-0.347987	-1.98455	0.566055	2.55061	-1.0792	0.0803207	-1.9912	0.00184729	-0.492848	0.269208	-0.912001	0.163869	0.586356	0.317791	1.49836	0.0107822
Frrs1l	Frrs1l	D3ZE85	D3ZE85	5/4/1/0/0	0 ¬± 0.5	-0.87 ¬± 1	NA	NA	-2.3901	NA	NA	NA	NA	NA	-0.869547	0.493419	NA	NA	NA	NA	NA	NA	NA	NA	NA	NA
Fscn1	Fscn1	A0A0G2KAM4	A0A0G2KAM4;A0A8I6AK10;P85845;A0A8I5ZKQ7	2/2/0/0/0	NA	NA	NA	NA	NA	NA	NA	NA	NA	NA	NA	NA	NA	NA	NA	NA	NA	NA	NA	NA	NA	NA
Fstl1	Fstl1	A0A8I5Y6A3	A0A8I5Y6A3;A0A8I5Y8X2;A0A8I5XW94;Q7TP46;F8WG88;Q62632;A0A8I5ZQA5	18/5/4/4/5	0 ¬± 0.643	0.359 ¬± 0.719	0.477 ¬± 0.719	0.854 ¬± 0.643	0.0978741	0.128892	0.223008	0.0310176	0.125134	0.0941165	0.358631	0.715472	0.477458	0.628113	0.854053	0.363354	0.118827	0.908579	0.495422	0.615355	0.376595	0.701957
Fth1	Fth1	Q66HI5	Q66HI5;A0A8I5ZU81;A0A8I5ZMC0;P19132;A0JPM7;Q6AYV6;Q2TA66;Q5FVS1;A0A8I6A564;Q6P9V2;A0A8I5ZZJ3;A0A8I6AJZ3	17/5/4/3/5	0 ¬± 0.293	-0.763 ¬± 0.327	-0.865 ¬± 0.378	-0.01 ¬± 0.293	-1.10278	-1.34235	-0.00988017	-0.23957	1.0929	1.33247	-0.762934	0.105862	-0.864644	0.0936143	-0.00974403	0.981576	-0.10171	0.84191	0.75319	0.109956	0.8549	0.0969812
Fuca1	Fuca1	A0A0G2JSJ8	A0A0G2JSJ8;P17164	8/3/3/0/2	0 ¬± 0.489	0.461 ¬± 0.489	NA	-0.685 ¬± 0.599	0.289546	NA	-0.578472	NA	-0.868018	NA	0.460705	0.534779	NA	NA	-0.684722	0.416378	NA	NA	-1.14543	0.198566	NA	NA
Gaa	Gaa	M0R544	M0R544;Q6P7A9	11/4/2/1/4	0 ¬± 0.331	-0.864 ¬± 0.468	-0.956 ¬± 0.661	-0.843 ¬± 0.331	-1.85875	-2.32928	-1.77047	-0.470535	0.0882738	0.558809	-0.864039	0.175029	-0.955577	0.237133	-0.843285	0.114247	-0.0915383	0.913168	0.0207537	0.972098	0.112292	0.883542
Galns	Galns	A0A0G2K4H6	A0A0G2K4H6;Q32KJ6	17/5/4/3/5	0 ¬± 0.684	2.437 ¬± 0.765	3.344 ¬± 0.884	3.274 ¬± 0.684	1.24178	1.52255	1.5026	0.28077	0.260819	-0.0199507	2.43724	0.0336902	3.3445	0.0103922	3.27404	0.00490557	0.907259	0.451555	0.836803	0.429721	-0.0704552	0.950697
Galnt2	Galnt2	A0A8I6A5D7	A0A8I6A5D7;D3ZFD2;A0A0G2JU25;A0A8I6AKA3;B5DF50;A0A8I5Y554;A0A8I6AU26	8/5/1/0/2	0 ¬± 0.444	-1.056 ¬± 0.994	NA	-0.246 ¬± 0.703	-1.31224	NA	-0.216616	NA	1.09562	NA	-1.05574	0.37666	NA	NA	-0.246422	0.778843	NA	NA	0.809316	0.535495	NA	NA
Gapdh;RGD1565368;LOC291543;GAPDH;RGD1564688	Gapdh;RGD1565368;LOC291543;GAPDH;RGD1564688	P04797	P04797;A0A8I6AIZ9;M0R660;F1LUV3;A0A8I5ZXG9;Q0QEU1;E9PTN6;M0R7H7;A0A0G2K8S2;A0A8I5ZWK4;E9PTV9;A0A0G2JWC0;B1WBQ8;A0A0G2K7M1;Q9ESV6;F1M2N4;A0A8I5ZK49;D3ZEN2;D3ZGY4;A0A8I6A1X7;F1M4G6;A0A8I6B4A1;F1LUI2;D3ZME3;Q498M9;D3ZQT0;D3ZWV2;A0A8I6AKY4;A0A8I6AAX6;F1M269;P	17/5/4/4/4	0 ¬± 0.395	-0.207 ¬± 0.441	-0.772 ¬± 0.441	-0.499 ¬± 0.441	-0.260098	-1.37802	-0.731072	-1.11792	-0.470974	0.646949	-0.206916	0.732352	-0.771697	0.215097	-0.498629	0.414959	-0.564781	0.382	-0.291713	0.647973	0.273068	0.668931
Gas6	Gas6	A0A8I6AC16	A0A8I6AC16;Q6IRL1;Q63772;A0A8I5ZSS9;A0A8I6A8C7	15/3/4/3/5	0 ¬± 0.537	0.122 ¬± 0.465	0.958 ¬± 0.537	-0.085 ¬± 0.416	0.101401	0.654639	-0.0757886	0.553239	-0.177189	-0.730428	0.12153	0.867169	0.958401	0.232716	-0.085416	0.902125	0.836871	0.263287	-0.206946	0.746178	-1.04382	0.15233
Gba	Gba	M0R3L8	M0R3L8;B2RYC9	14/5/3/1/5	0 ¬± 0.37	-0.45 ¬± 0.478	-1.722 ¬± 0.828	-1.346 ¬± 0.37	-0.34932	-2.50402	-1.49032	-2.1547	-1.141	1.0137	-0.449567	0.474308	-1.72203	0.0868356	-1.34646	0.0278357	-1.27246	0.212776	-0.896895	0.168833	0.375565	0.687575
Gc	Gc	Q68FY4	Q68FY4;P04276;A0A8I5ZW66	18/5/4/4/5	0 ¬± 0.508	-0.152 ¬± 0.568	1.647 ¬± 0.568	1.078 ¬± 0.508	-0.0291211	0.282321	0.190917	0.311442	0.220038	-0.0914041	-0.152261	0.844505	1.64697	0.0484876	1.07809	0.155682	1.79923	0.0418416	1.23035	0.128714	-0.568884	0.4677
Gda	Gda	Q9JKB7	Q9JKB7;A0A8I6AI81;Q9WTT6;F7E134	10/3/3/1/3	0 ¬± 0.762	-0.037 ¬± 0.762	-1.569 ¬± 1.319	-0.521 ¬± 0.762	-0.030557	-3.25887	-0.509445	-3.22832	-0.478888	2.74943	-0.0367105	0.973922	-1.56865	0.342903	-0.521127	0.645728	-1.53194	0.353468	-0.484416	0.66875	1.04753	0.517416
Gdi1;Gdi2	Gdi1;Gdi2	A0A8I5ZR55	A0A8I5ZR55;P50398;Q5BK95;A0A8I5YBU1;P50399	4/3/0/1/0	0 ¬± 0.577	NA	-2.088 ¬± 1	NA	NA	-1.4314	NA	NA	NA	NA	NA	NA	-2.08777	0.212328	NA	NA	NA	NA	NA	NA	NA	NA
Gfra2	Gfra2	Q792X9	Q792X9;O35977;A0A8I6B3J9;Q91Y87;A0A8I6A8G6	2/1/0/0/1	NA	NA	NA	NA	NA	NA	NA	NA	NA	NA	NA	NA	NA	NA	NA	NA	NA	NA	NA	NA	NA	NA
Ggh	Ggh	Q62867	Q62867	18/5/4/4/5	0 ¬± 0.602	-0.785 ¬± 0.673	-0.457 ¬± 0.673	-0.961 ¬± 0.602	-0.329715	-0.182671	-0.415071	0.147044	-0.0853561	-0.232401	-0.78515	0.399149	-0.457046	0.620564	-0.960818	0.277954	0.328104	0.73539	-0.175668	0.848519	-0.503771	0.585658
Glb1	Glb1	D3ZUM4	D3ZUM4;A0A8I6G4Z3;A0A8I5ZR79	8/0/2/3/3	NA	NA	NA	NA	NA	NA	NA	NA	NA	NA	NA	NA	NA	NA	NA	NA	NA	NA	NA	NA	NA	NA
Glo1	Glo1	Q6P7Q4	Q6P7Q4	3/1/1/0/1	NA	NA	NA	NA	NA	NA	NA	NA	NA	NA	NA	NA	NA	NA	NA	NA	NA	NA	NA	NA	NA	NA
Glul	Glul	P09606	P09606;A0A8I5Y1V3	5/4/1/0/0	0 ¬± 0.5	-2.059 ¬± 1	NA	NA	-2.98558	NA	NA	NA	NA	NA	-2.05942	0.162714	NA	NA	NA	NA	NA	NA	NA	NA	NA	NA
Gm2a	Gm2a	Q8CJH4	Q8CJH4;Q6IN37;A0A8I6A5G9;A0A0G2K1K3	18/5/4/4/5	0 ¬± 0.631	-1.79 ¬± 0.705	-3.211 ¬± 0.705	-1.034 ¬± 0.631	-0.511953	-1.10782	-0.273439	-0.59587	0.238513	0.834384	-1.78972	0.0794976	-3.21129	0.00437295	-1.0344	0.265746	-1.42157	0.176082	0.755317	0.43816	2.17689	0.0373432
Gnas	Gnas	G3V916	G3V916;Q792G6	9/3/1/2/3	0 ¬± 2.756	9.36 ¬± 4.774	6.644 ¬± 3.376	-1.625 ¬± 2.756	0.665671	0.501992	-0.154908	-0.163679	-0.820579	-0.6569	9.36037	0.150243	6.64412	0.187858	-1.62541	0.693969	-2.71625	0.661756	-10.9858	0.102857	-8.26952	0.116215
Gnb1	Gnb1	A0A8I6GEG9	A0A8I6GEG9;P54311	1/1/0/0/0	NA	NA	NA	NA	NA	NA	NA	NA	NA	NA	NA	NA	NA	NA	NA	NA	NA	NA	NA	NA	NA	NA
Gnb2l1	Gnb2l1	A0A0G2JZE6	A0A0G2JZE6;P63245	2/1/1/0/0	NA	NA	NA	NA	NA	NA	NA	NA	NA	NA	NA	NA	NA	NA	NA	NA	NA	NA	NA	NA	NA	NA
Gns	Gns	A0A8J8YF65	A0A8J8YF65;Q5M918;Q32KJ5	7/2/2/1/2	NA	NA	NA	NA	NA	NA	NA	NA	NA	NA	NA	NA	NA	NA	NA	NA	NA	NA	NA	NA	NA	NA
Golm1	Golm1	A0A8I5ZPY1	A0A8I5ZPY1;D4AEL2	17/5/4/3/5	0 ¬± 0.354	-1.64 ¬± 0.396	-1.296 ¬± 0.457	-0.714 ¬± 0.354	-1.22915	-0.870389	-0.414201	0.358763	0.814951	0.456187	-1.64003	0.00866798	-1.29559	0.0432171	-0.713763	0.177778	0.344437	0.578822	0.926267	0.104875	0.581831	0.33285
Got1	Got1	P13221	P13221;A0A8I6G6L5	18/5/4/4/5	0 ¬± 1.193	1.907 ¬± 1.333	-3.184 ¬± 1.333	1.065 ¬± 1.193	0.230661	-0.493012	0.133363	-0.723673	-0.0972973	0.626375	1.90719	0.304383	-3.18423	0.0967675	1.06538	0.537755	-5.09142	0.0172497	-0.841812	0.645174	4.24961	0.0323398
Got2	Got2	P00507	P00507;A0A8I6GLH0;A0A8I6GJD2	1/0/0/1/0	NA	NA	NA	NA	NA	NA	NA	NA	NA	NA	NA	NA	NA	NA	NA	NA	NA	NA	NA	NA	NA	NA
Gpc1	Gpc1	Q6P7Q2	Q6P7Q2;P35053	3/2/0/0/1	NA	NA	NA	NA	NA	NA	NA	NA	NA	NA	NA	NA	NA	NA	NA	NA	NA	NA	NA	NA	NA	NA
Gpd1	Gpd1	A0A8I6AA38	A0A8I6AA38;O35077	1/0/1/0/0	NA	NA	NA	NA	NA	NA	NA	NA	NA	NA	NA	NA	NA	NA	NA	NA	NA	NA	NA	NA	NA	NA
Gpi	Gpi	A0A8I6G6Z4	A0A8I6G6Z4;A0A8I6A243;Q6P6V0;CON__Q3ZBD7	5/2/1/0/2	NA	NA	NA	NA	NA	NA	NA	NA	NA	NA	NA	NA	NA	NA	NA	NA	NA	NA	NA	NA	NA	NA
Gpld1	Gpld1	G3V8B1	G3V8B1;A0A8I5ZM06;Q8R2H5	13/5/2/1/5	0 ¬± 0.336	-0.436 ¬± 0.531	-1.045 ¬± 0.75	-0.417 ¬± 0.336	-0.62768	-2.70041	-0.594714	-2.07273	0.0329657	2.10569	-0.435697	0.505259	-1.04502	0.235546	-0.417222	0.40225	-0.609321	0.523994	0.018475	0.977169	0.627796	0.464628
Gpr37	Gpr37	Q9QYC6	Q9QYC6	18/5/4/4/5	0 ¬± 0.597	-2.508 ¬± 0.668	-2.408 ¬± 0.668	-0.823 ¬± 0.597	-1.01483	-0.957079	-0.261518	0.0577546	0.753316	0.695561	-2.50849	0.0142025	-2.40811	0.0176949	-0.823346	0.346348	0.100383	0.916877	1.68515	0.0810156	1.58476	0.0987642
Gpx1	Gpx1	P04041	P04041;M0RAM5;Q6PDW8	5/2/2/0/1	NA	NA	NA	NA	NA	NA	NA	NA	NA	NA	NA	NA	NA	NA	NA	NA	NA	NA	NA	NA	NA	NA
Gpx3	Gpx3	P23764	P23764;A0A0G2JXN4;Q64625	17/5/4/3/5	0 ¬± 0.553	-1.729 ¬± 0.618	-1.763 ¬± 0.714	-0.142 ¬± 0.553	-0.686028	-0.703277	-0.0454847	-0.0172483	0.640544	0.657792	-1.72901	0.0574618	-1.76276	0.0728714	-0.141796	0.85895	-0.0337494	0.972042	1.58721	0.0780252	1.62096	0.0959931
Gsn	Gsn	Q68FP1	Q68FP1;A0A8I5ZZX4;A0A8I6A6D2;A0A8I6AST2;A0A8I6AJ14;A0A8I6A5C5;CON__Q3SX14	18/5/4/4/5	0 ¬± 0.318	-0.828 ¬± 0.356	-1.046 ¬± 0.356	-0.231 ¬± 0.318	-0.315314	-0.411347	-0.081394	-0.0960332	0.23392	0.329953	-0.827772	0.105021	-1.04599	0.0459456	-0.231293	0.615504	-0.218218	0.671287	0.59648	0.23218	0.814698	0.11012
Gsta1;Gsta3;Gsta2;Gsta5	Gsta1;Gsta3;Gsta2;Gsta5	B6DYP8	B6DYP8;P04904;F7F2H5;A0A8I6GJP0;Q4FZZ3;B6DYP7;Q9JLX3;P04903;P00502;Q63232;A0A0G2K8Q5;P46418;A0A0G2JTB1;Q498T5;A0A0G2JVT2	7/4/2/0/1	0 ¬± 0.433	-1.601 ¬± 0.612	NA	-1.348 ¬± 0.866	-3.49766	NA	-2.10478	NA	1.39288	NA	-1.60121	0.0996603	NA	NA	-1.34832	0.236188	NA	NA	0.252889	0.823272	NA	NA
Gstm1	Gstm1	Q6LDP3	Q6LDP3;G3V983;B6DYQ1;P04905;A0A8I6G8J9;A0A8I6AIM5;A0A8I6A1B0	2/2/0/0/0	NA	NA	NA	NA	NA	NA	NA	NA	NA	NA	NA	NA	NA	NA	NA	NA	NA	NA	NA	NA	NA	NA
Gstm2	Gstm2	B6DYQ2	B6DYQ2;P08010;A0A0G2JZ09;A0A8I6AJ43	15/4/4/4/3	0 ¬± 0.292	-0.936 ¬± 0.292	-1.434 ¬± 0.292	-0.924 ¬± 0.337	-1.23396	-3.06331	-1.20918	-1.82935	0.0247862	1.85413	-0.93638	0.0443059	-1.43404	0.00518063	-0.924379	0.062266	-0.497655	0.252953	0.0120008	0.978994	0.509656	0.276955
Gstm3;Gstm4	Gstm3;Gstm4	G3V8H3	G3V8H3;A0A0G2K4U2;P08009;B6DYQ3;Q5BK56;A0A8I5ZKM2;A0A0G2K6L4;F1LXL7;B0BN47;A0A8I6AGM9;Q9WU21;D3ZVQ8	9/4/3/1/1	0 ¬± 0.387	-1.095 ¬± 0.447	-1.088 ¬± 0.775	-0.444 ¬± 0.775	-1.96513	-1.94027	-0.517667	0.0248661	1.44747	1.4226	-1.09473	0.123601	-1.08818	0.264607	-0.443699	0.630372	0.00655267	0.99444	0.651032	0.4995	0.644479	0.582033
Gstp1	Gstp1	B6DYQ7	B6DYQ7;P04906;Q7TP35	10/5/3/0/2	0 ¬± 0.342	-1.159 ¬± 0.441	NA	-1.243 ¬± 0.54	-1.96005	NA	-2.30109	NA	-0.341043	NA	-1.15871	0.0765019	NA	NA	-1.2431	0.0929399	NA	NA	-0.0843876	0.907113	NA	NA
H3f3c;H3f3b	H3f3c;H3f3b	Q6LED0	Q6LED0;A0A8I6AKL6;D3ZK97;B0BMY8;A0A8I6A289;P84245;A0A8I6G2H8;A0A0G2K5X7;A0A8I6A9Y9	4/1/2/1/0	NA	NA	NA	NA	NA	NA	NA	NA	NA	NA	NA	NA	NA	NA	NA	NA	NA	NA	NA	NA	NA	NA
Hadha	Hadha	A0A8I6A8P4	A0A8I6A8P4;Q64428	1/0/0/1/0	NA	NA	NA	NA	NA	NA	NA	NA	NA	NA	NA	NA	NA	NA	NA	NA	NA	NA	NA	NA	NA	NA
Hagh	Hagh	F1LQI1	F1LQI1;O35952	2/1/1/0/0	NA	NA	NA	NA	NA	NA	NA	NA	NA	NA	NA	NA	NA	NA	NA	NA	NA	NA	NA	NA	NA	NA
Hba1	Hba1	A0A0A0MP82	A0A0A0MP82;B1H216;P01946;A0A8I6AWV0;A0A8I5ZYH2;A0A8I6GMB4;G3V8R3	18/5/4/4/5	0 ¬± 0.524	1.535 ¬± 0.585	-0.523 ¬± 0.585	-0.378 ¬± 0.524	0.895283	-0.49983	-0.343309	-1.39511	-1.23859	0.156521	1.535	0.0709337	-0.522647	0.516592	-0.377993	0.617691	-2.05765	0.0261985	-1.91299	0.0288315	0.144654	0.856521
Hbb	Hbb	P02091	P02091	13/4/4/3/2	0 ¬± 0.486	0.788 ¬± 0.486	-0.959 ¬± 0.561	0.719 ¬± 0.687	0.449864	-0.849525	0.415475	-1.29939	-0.0343888	1.265	0.78838	0.280798	-0.958851	0.228547	0.71906	0.415004	-1.74723	0.0430019	-0.0693199	0.936152	1.67791	0.0911043
Hbb-b1;0 beta-2 globin	Hbb-b1;0 beta-2 globin	A0A8I6AUL4	A0A8I6AUL4;Q62669;Q63011;Q6PDU6;Q62670	9/3/3/1/2	0 ¬± 0.801	1.742 ¬± 0.801	-0.968 ¬± 1.387	1.013 ¬± 0.981	1.38651	-3.28339	0.955045	-4.6699	-0.431466	4.23844	1.74213	0.184696	-0.968254	0.571967	1.01287	0.460168	-2.71039	0.151469	-0.729261	0.589703	1.98112	0.296247
Heg1	Heg1	A0A8I6ATG9	A0A8I6ATG9;A0A8I6AAY6;A0A8I6AEF2;F1M9I4;A0A8I6B2N1;A0A8I6GKH9	17/5/4/3/5	0 ¬± 0.672	-0.088 ¬± 0.751	0.584 ¬± 0.868	1.841 ¬± 0.672	-0.0328842	0.200812	0.556512	0.233696	0.589397	0.3557	-0.0881186	0.931685	0.583965	0.603675	1.84055	0.0748767	0.672083	0.568244	1.92867	0.0780354	1.25659	0.272913
Hexa	Hexa	A0A8I5ZZD2	A0A8I5ZZD2;Q641X3	15/5/3/3/4	0 ¬± 0.492	-0.906 ¬± 0.636	0.828 ¬± 0.636	2.476 ¬± 0.551	-1.08095	0.567261	1.28737	1.64821	2.36831	0.720105	-0.90602	0.283819	0.82771	0.325403	2.47574	0.00645537	1.73373	0.0799867	3.38176	0.00201115	1.64803	0.0758449
Hexb	Hexb	A0A8I6A2C4	A0A8I6A2C4;Q6AXR4;A0A8I5ZT00;F1LR87	18/5/4/4/5	0 ¬± 1.695	2.947 ¬± 1.895	0.202 ¬± 1.895	3.308 ¬± 1.695	0.167561	0.0121492	0.186831	-0.155412	0.0192692	0.174681	2.94707	0.265684	0.202363	0.937673	3.30844	0.189069	-2.7447	0.32303	0.361376	0.888972	3.10608	0.241898
Hist1h4b	Hist1h4b	P62804	P62804	10/3/2/3/2	0 ¬± 0.754	0.299 ¬± 0.923	1.955 ¬± 0.754	0.169 ¬± 0.923	0.267446	1.22096	0.156668	0.953517	-0.110778	-1.06429	0.2992	0.810148	1.95528	0.116292	0.168509	0.892186	1.65608	0.214021	-0.13069	0.923521	-1.78677	0.184467
Hist2h3c2	Hist2h3c2	D3ZJ08	D3ZJ08	1/1/0/0/0	NA	NA	NA	NA	NA	NA	NA	NA	NA	NA	NA	NA	NA	NA	NA	NA	NA	NA	NA	NA	NA	NA
Hist3h2bb;Hist1h2bk;Hist3h2ba;Hist1h2bo;Hist1h2ba	Hist3h2bb;Hist1h2bk;Hist3h2ba;Hist1h2bo;Hist1h2ba	M0RBQ5	M0RBQ5;G3V9C7;D3ZNZ9;A0A8I6AGQ8;A0A8I5ZLH6;A0A8I5ZSA8;A0A8I6A7P3;A0A8I6AJS3;A0A8I6AFW8;A0A8I6A2W1;D3ZNH4;A0A0G2JXI9;Q00715;Q00729	14/5/4/2/3	0 ¬± 0.415	0.787 ¬± 0.464	1.914 ¬± 0.656	-0.747 ¬± 0.535	0.555018	1.09874	-0.850826	0.54372	-1.40584	-1.94956	0.786705	0.234702	1.91429	0.0332666	-0.747043	0.295854	1.12758	0.190616	-1.53375	0.0556025	-2.66133	0.010446
Hnrnpa1;Hnrpa1	Hnrnpa1;Hnrpa1	A0A0G2K968	A0A0G2K968;Q6P6G9;Q5I0M7;A0A8J8YF53;A0A8I6ALC1;P04256	1/1/0/0/0	NA	NA	NA	NA	NA	NA	NA	NA	NA	NA	NA	NA	NA	NA	NA	NA	NA	NA	NA	NA	NA	NA
Hnrnpa2b1	Hnrnpa2b1	A0A8I5ZYJ3	A0A8I5ZYJ3;F1LM82;A0A8I5YC50;A0A8I5Y7N4;F1LNF1;A7VJC2	3/1/1/0/1	NA	NA	NA	NA	NA	NA	NA	NA	NA	NA	NA	NA	NA	NA	NA	NA	NA	NA	NA	NA	NA	NA
Hnrnpl	Hnrnpl	Q9ET33	Q9ET33;B5DFG2;F2Z3R2;F1LQ48	2/1/1/0/0	NA	NA	NA	NA	NA	NA	NA	NA	NA	NA	NA	NA	NA	NA	NA	NA	NA	NA	NA	NA	NA	NA
Hnrnpm	Hnrnpm	A0A8I6GC87	A0A8I6GC87;A0A8I6A4N0;A0A8I5ZQ38;F1M3D3;Q62826	1/1/0/0/0	NA	NA	NA	NA	NA	NA	NA	NA	NA	NA	NA	NA	NA	NA	NA	NA	NA	NA	NA	NA	NA	NA
Hp	Hp	A0A0H2UHM3	A0A0H2UHM3;A0A8I6A9F4;A0A8I5ZPF0;P06866	18/5/4/4/5	0 ¬± 0.555	3.074 ¬± 0.621	3.259 ¬± 0.621	2.166 ¬± 0.555	0.575758	0.604034	0.428126	0.0282757	-0.147632	-0.175908	3.07442	0.00242169	3.25933	0.00156239	2.16565	0.0154182	0.184919	0.836239	-0.90877	0.293725	-1.09369	0.210327
Hpx	Hpx	P20059	P20059	18/5/4/4/5	0 ¬± 0.598	2.935 ¬± 0.669	1.942 ¬± 0.669	0.821 ¬± 0.598	0.282747	0.193158	0.0847981	-0.089589	-0.197949	-0.10836	2.9348	0.00558036	1.94195	0.0482336	0.820615	0.348528	-0.992848	0.311666	-2.11418	0.0335758	-1.12134	0.231932
Hrg	Hrg	A0A0G2K3G0	A0A0G2K3G0;Q99PS8	18/5/4/4/5	0 ¬± 2.97	-7.519 ¬± 3.321	-8.296 ¬± 3.321	-4.765 ¬± 2.97	-0.255146	-0.284269	-0.156393	-0.0291235	0.0987527	0.127876	-7.51909	0.113594	-8.29583	0.0837044	-4.76546	0.275606	-0.776739	0.87099	2.75363	0.546435	3.53037	0.44132
Hsp90aa1	Hsp90aa1	P82995	P82995	6/2/2/1/1	NA	NA	NA	NA	NA	NA	NA	NA	NA	NA	NA	NA	NA	NA	NA	NA	NA	NA	NA	NA	NA	NA
Hsp90ab1;Hsp90aa1	Hsp90ab1;Hsp90aa1	A0A0G2K793	A0A0G2K793;P34058;Q6B437;A0A8I6AKS6	2/1/0/1/0	NA	NA	NA	NA	NA	NA	NA	NA	NA	NA	NA	NA	NA	NA	NA	NA	NA	NA	NA	NA	NA	NA
Hsp90b1	Hsp90b1	A0A0A0MY09	A0A0A0MY09;A0A0G2K4I4;Q66HD0	9/3/3/1/2	0 ¬± 0.629	0.217 ¬± 0.629	-0.481 ¬± 1.089	-0.392 ¬± 0.77	0.220379	-0.656339	-0.510049	-0.876718	-0.730428	0.146289	0.217021	0.816868	-0.480637	0.717994	-0.391598	0.709874	-0.697658	0.602917	-0.608619	0.567149	0.0890387	0.94936
Hspa5	Hspa5	P06761	P06761	14/5/4/3/2	0 ¬± 0.388	0.182 ¬± 0.433	-0.181 ¬± 0.5	-0.487 ¬± 0.613	0.153933	-0.171183	-0.516533	-0.325116	-0.670465	-0.345349	0.182281	0.760313	-0.181128	0.780579	-0.487198	0.516861	-0.36341	0.595031	-0.669479	0.393352	-0.306069	0.706956
Hspa8;LOC102549957	Hspa8;LOC102549957	A0A8I6A5N6	A0A8I6A5N6;P63018;A0A8I6A278;M0RCB1;D4A4S3;P14659;A0A8I6AQL9;P55063;P0DMW1;P0DMW0	17/5/4/4/4	0 ¬± 0.279	-0.376 ¬± 0.312	-0.884 ¬± 0.312	-0.977 ¬± 0.312	-0.374812	-1.11293	-1.3012	-0.73812	-0.926391	-0.188271	-0.375999	0.385953	-0.883566	0.0549855	-0.976527	0.0365609	-0.507567	0.271287	-0.600527	0.19715	-0.0929602	0.836599
Hspa9	Hspa9	A0A8I5ZR52	A0A8I5ZR52;F1M953;P48721	3/1/1/1/0	NA	NA	NA	NA	NA	NA	NA	NA	NA	NA	NA	NA	NA	NA	NA	NA	NA	NA	NA	NA	NA	NA
Hspd1	Hspd1	P63039	P63039;A0A482IDN3;A0A8I6ACT0	3/1/1/1/0	NA	NA	NA	NA	NA	NA	NA	NA	NA	NA	NA	NA	NA	NA	NA	NA	NA	NA	NA	NA	NA	NA
Htra1	Htra1	Q9QZK5	Q9QZK5;A0A8I6AGY9;A0A8I5ZVJ9	8/2/2/0/4	NA	NA	NA	NA	NA	NA	NA	NA	NA	NA	NA	NA	NA	NA	NA	NA	NA	NA	NA	NA	NA	NA
Hyal1	Hyal1	Q76HN1	Q76HN1;A0A8I6GJM5;F1M963	5/1/1/2/1	NA	NA	NA	NA	NA	NA	NA	NA	NA	NA	NA	NA	NA	NA	NA	NA	NA	NA	NA	NA	NA	NA
Icoslg	Icoslg	A0A8I6ASJ4	A0A8I6ASJ4;A0A8I6A9N8;A0A8I6ACR9;A0A8I6GLT3;F1LVL2	15/5/2/4/4	0 ¬± 0.314	-2.278 ¬± 0.496	-1.897 ¬± 0.351	-1.707 ¬± 0.351	-3.8759	-2.15634	-1.72855	1.71957	2.14735	0.427784	-2.27846	0.00254814	-1.89652	0.00197656	-1.70721	0.00396242	0.381935	0.54225	0.571249	0.367089	0.189314	0.709889
Idh1	Idh1	P41562	P41562;A0A1L1WKG3;Q0QER8	3/2/0/0/1	NA	NA	NA	NA	NA	NA	NA	NA	NA	NA	NA	NA	NA	NA	NA	NA	NA	NA	NA	NA	NA	NA
Idh2	Idh2	A0A0G2JUF6	A0A0G2JUF6;A0A8I5ZNR3;P56574	2/0/0/1/1	NA	NA	NA	NA	NA	NA	NA	NA	NA	NA	NA	NA	NA	NA	NA	NA	NA	NA	NA	NA	NA	NA
Igf1	Igf1	Q5RK13	Q5RK13;A0A0G2JX40;F8WFZ5;P08025	12/5/1/2/4	0 ¬± 0.374	-1.149 ¬± 0.837	-0.982 ¬± 0.592	-0.483 ¬± 0.419	-1.12867	-0.898494	-0.37366	0.230171	0.755005	0.524834	-1.14929	0.245481	-0.981748	0.198574	-0.483252	0.414518	0.16754	0.874244	0.666036	0.496909	0.498495	0.511129
Igf2	Igf2	M9NW49	M9NW49;A0A0G2JTA6;P01346;Q63265	18/5/4/4/5	0 ¬± 0.368	-0.75 ¬± 0.411	0.508 ¬± 0.411	1.651 ¬± 0.368	-0.171236	0.105479	0.31788	0.276715	0.489116	0.212401	-0.749534	0.195759	0.507991	0.372755	1.65083	0.00676356	1.25752	0.0483829	2.40037	0.000664806	1.14284	0.0572664
Igfals	Igfals	O70211	O70211;F1LRE2;A0A8I5Y6E1;P35859	17/5/4/3/5	0 ¬± 0.55	-2.078 ¬± 0.614	-2.036 ¬± 0.709	-1.455 ¬± 0.55	-1.09625	-1.06325	-0.672346	0.0329958	0.423903	0.390907	-2.07846	0.0255383	-2.03621	0.040949	-1.45464	0.0839256	0.0422539	0.964775	0.623827	0.46269	0.581573	0.528237
Igfbp1	Igfbp1	P21743	P21743	4/3/1/0/0	0 ¬± 0.577	1.136 ¬± 1	NA	NA	0.630908	NA	NA	NA	NA	NA	1.1356	0.429069	NA	NA	NA	NA	NA	NA	NA	NA	NA	NA
Igfbp2	Igfbp2	P12843	P12843;Q6LDF9;Q6LDG0	18/5/4/4/5	0 ¬± 0.844	0.005 ¬± 0.943	0.861 ¬± 0.943	-0.146 ¬± 0.844	0.000527559	0.0844136	-0.0147876	0.083886	-0.0153151	-0.0992011	0.00522468	0.996764	0.860775	0.507451	-0.145674	0.904553	0.85555	0.531618	-0.150899	0.906772	-1.00645	0.439685
Igfbp3	Igfbp3	P15473	P15473;A0A0G2K4Q9;A1A5Q9	18/5/4/4/5	0 ¬± 0.69	-3.936 ¬± 0.771	-2.819 ¬± 0.771	-0.639 ¬± 0.69	-0.796714	-0.522729	-0.102963	0.273985	0.693751	0.419766	-3.93604	0.00192912	-2.8193	0.0164023	-0.638921	0.522941	1.11674	0.323048	3.29712	0.00657683	2.18038	0.0535193
Igfbp4	Igfbp4	A0A8I6GKG6	A0A8I6GKG6;P21744	8/4/1/1/2	0 ¬± 0.433	1.109 ¬± 0.866	-1.678 ¬± 0.866	-1.913 ¬± 0.612	0.37953	-0.877015	-1.05678	-1.25655	-1.43631	-0.179767	1.10877	0.316037	-1.67837	0.158068	-1.91341	0.0632334	-2.78714	0.0852026	-3.02218	0.0464342	-0.235041	0.835489
Igfbp5	Igfbp5	P24594	P24594	17/5/4/3/5	0 ¬± 0.295	-0.872 ¬± 0.329	-0.469 ¬± 0.38	-0.359 ¬± 0.295	-1.14791	-0.50485	-0.369274	0.643062	0.778639	0.135577	-0.871779	0.0702212	-0.469103	0.347401	-0.358782	0.404849	0.402676	0.437983	0.512996	0.266656	0.11032	0.822226
Igfbp6	Igfbp6	P35572	P35572	18/5/4/4/5	0 ¬± 1.003	-3.957 ¬± 1.121	-4.423 ¬± 1.121	-1.887 ¬± 1.003	-0.45716	-0.521898	-0.200052	-0.0647376	0.257108	0.321845	-3.95719	0.0197348	-4.42293	0.0107347	-1.88666	0.204576	-0.465738	0.77322	2.07053	0.190192	2.53627	0.113846
Igfbp7	Igfbp7	Q5RJM3	Q5RJM3;F1M9B2	18/5/4/4/5	0 ¬± 0.571	-0.545 ¬± 0.639	-1.79 ¬± 0.639	-0.659 ¬± 0.571	-0.0918316	-0.326366	-0.111695	-0.234534	-0.0198635	0.214671	-0.545106	0.534935	-1.78956	0.0555028	-0.658519	0.428645	-1.24445	0.189894	-0.113413	0.896585	1.13104	0.208024
Igg-2a	Igg-2a	F1LN61	F1LN61;P20760;A0A8I6A6J2	11/3/1/3/4	0 ¬± 0.935	1.419 ¬± 1.62	0.632 ¬± 0.935	0.42 ¬± 0.81	0.698161	0.35332	0.243863	-0.344841	-0.454298	-0.109457	1.41858	0.473067	0.63244	0.64718	0.419714	0.744435	-0.786143	0.686945	-0.998868	0.598512	-0.212725	0.868381
IgG-2a	IgG-2a	Q5M842	Q5M842;A0A8I5ZUT3	18/5/4/4/5	0 ¬± 1.13	-3.02 ¬± 1.263	-2.679 ¬± 1.263	-3.339 ¬± 1.13	-0.49591	-0.430645	-0.559774	0.0652649	-0.0638642	-0.129129	-3.01976	0.096435	-2.67909	0.136198	-3.33852	0.0553807	0.340668	0.851482	-0.318766	0.853487	-0.659434	0.703019
Igh-1a	Igh-1a	P20761	P20761	18/5/4/4/5	0 ¬± 0.567	-1.558 ¬± 0.634	-2.155 ¬± 0.634	-0.895 ¬± 0.567	-0.28987	-0.418701	-0.159319	-0.12883	0.130552	0.259382	-1.55752	0.0886041	-2.15544	0.0239073	-0.894618	0.283646	-0.597919	0.515921	0.662905	0.448994	1.26082	0.160633
Igh-6	Igh-6	Q569B3	Q569B3;M0RBD5	17/5/4/3/5	0 ¬± 0.433	0.049 ¬± 0.485	-0.604 ¬± 0.56	-0.989 ¬± 0.433	0.0132452	-0.175974	-0.300163	-0.18922	-0.313408	-0.124188	0.0485502	0.941606	-0.604461	0.408534	-0.988773	0.130702	-0.653011	0.393672	-1.03732	0.134587	-0.384312	0.596313
Ighg	Ighg	Q4VBH1	Q4VBH1;Q569B4;P20759	17/5/4/3/5	0 ¬± 0.331	-4.618 ¬± 0.37	-3.956 ¬± 0.428	-4.633 ¬± 0.331	-1.97051	-1.46622	-1.9839	0.504289	-0.0133912	-0.51768	-4.61792	4.18526e-07	-3.95598	5.89681e-06	-4.63254	2.05106e-07	0.661938	0.26303	-0.0146161	0.976983	-0.676554	0.233135
Iglon5	Iglon5	F1LVR0	F1LVR0	5/1/3/0/1	-0.814 ¬± 1	0 ¬± 0.577	NA	4.402 ¬± 1	0.223518	NA	1.0521	NA	0.828581	NA	0.814281	0.553758	NA	NA	5.21651	0.0662741	NA	NA	4.40223	0.0624274	NA	NA
Igsf1	Igsf1	A0A8I6ATC3	A0A8I6ATC3;A0A8I6G6R3;Q925N6	18/5/4/4/5	0 ¬± 0.87	1.528 ¬± 0.973	-0.875 ¬± 0.973	0.761 ¬± 0.87	0.240892	-0.158617	0.125067	-0.399508	-0.115825	0.283684	1.52776	0.261407	-0.875316	0.513432	0.761333	0.546121	-2.40308	0.102637	-0.766428	0.566476	1.63665	0.23047
Il1rap	Il1rap	Q4V8K9	Q4V8K9;F1M9B9;A0A8I6ACY6;D1M8S3;Q63621;Q76LI3	18/5/4/4/5	0 ¬± 0.856	-2.858 ¬± 0.957	-2.836 ¬± 0.957	-1.475 ¬± 0.856	-0.64079	-0.634658	-0.295335	0.00613167	0.345455	0.339323	-2.85787	0.042976	-2.83611	0.0443665	-1.47514	0.243163	0.0217679	0.987395	1.38274	0.299746	1.36097	0.307127
Islr	Islr	B1H232	B1H232	9/3/2/0/4	0 ¬± 0.358	-0.971 ¬± 0.438	NA	-1.173 ¬± 0.31	-0.955978	NA	-1.26909	NA	-0.313115	NA	-0.971265	0.136975	NA	NA	-1.17288	0.0480142	NA	NA	-0.20161	0.720226	NA	NA
Itgbl1	Itgbl1	Q5PQQ8	Q5PQQ8	17/5/4/3/5	0 ¬± 0.293	-0.818 ¬± 0.327	-0.207 ¬± 0.378	0.104 ¬± 0.293	-0.832518	-0.169758	0.0779223	0.66276	0.91044	0.247681	-0.818431	0.0851467	-0.207213	0.671857	0.103593	0.806367	0.611218	0.243301	0.922024	0.0558865	0.310805	0.527004
Itih1	Itih1	B2RYM3	B2RYM3;F7EYX4;CON__Q0VCM5	16/5/3/3/5	0 ¬± 0.496	-1.191 ¬± 0.641	-2.886 ¬± 0.641	-1.073 ¬± 0.496	-0.417145	-1.35225	-0.369786	-0.9351	0.0473595	0.98246	-1.19105	0.167394	-2.88552	0.00392134	-1.0725	0.152422	-1.69447	0.0860655	0.11855	0.886133	1.81302	0.0450381
Itih2	Itih2	D3ZFH5	D3ZFH5;A0A8I6A7A2;A0A8I5ZVC4;Q498S9;CON__Q9TRI1	16/5/3/3/5	0 ¬± 0.431	-1.506 ¬± 0.557	-2.73 ¬± 0.557	-2.052 ¬± 0.431	-0.826276	-2.25496	-1.30059	-1.42868	-0.474314	0.954371	-1.50581	0.0538346	-2.73002	0.00220697	-2.05155	0.00564666	-1.22422	0.146081	-0.54574	0.453531	0.678477	0.354513
Itih3	Itih3	A0A8I6GKX5	A0A8I6GKX5;Q63416;A0A8I5ZPG2;D3ZBS2;A0A8I6ALV3;CON__Q0V8M9	18/5/4/4/5	0 ¬± 0.658	-2.793 ¬± 0.735	-4.408 ¬± 0.735	-1.892 ¬± 0.658	-0.698759	-1.3431	-0.434466	-0.644344	0.264293	0.908637	-2.79304	0.0133179	-4.40768	0.000529792	-1.89186	0.0612972	-1.61464	0.142714	0.90118	0.376339	2.51582	0.0230819
Itih4;ITIH4	Itih4;ITIH4	Q5EBC0	Q5EBC0;O35802;D3ZFC6	16/5/4/3/4	0 ¬± 0.32	-0.576 ¬± 0.358	-1.203 ¬± 0.413	-0.816 ¬± 0.358	-0.73444	-2.58588	-1.20332	-1.85144	-0.468877	1.38256	-0.575764	0.253222	-1.20282	0.0399716	-0.816454	0.114511	-0.627057	0.273318	-0.240691	0.642637	0.386366	0.492838
Jam3	Jam3	A0A8I6ANI6	A0A8I6ANI6;A0A8I6AGV1;A0A8I6AII5;A0A8I5ZL08;Q68FQ2	3/1/0/0/2	NA	NA	NA	NA	NA	NA	NA	NA	NA	NA	NA	NA	NA	NA	NA	NA	NA	NA	NA	NA	NA	NA
Jup	Jup	P70565	P70565;Q6P0K8	6/0/1/4/1	NA	NA	NA	NA	NA	NA	NA	NA	NA	NA	NA	NA	NA	NA	NA	NA	NA	NA	NA	NA	NA	NA
Katnal2	Katnal2	A0A8I6GJ64	A0A8I6GJ64;A0A8I5ZLG7;F1M5A4	1/0/0/0/1	NA	NA	NA	NA	NA	NA	NA	NA	NA	NA	NA	NA	NA	NA	NA	NA	NA	NA	NA	NA	NA	NA
Kif5b	Kif5b	Q2PQA9	Q2PQA9	18/5/4/4/5	0 ¬± 0.685	1.301 ¬± 0.766	1.694 ¬± 0.766	1.492 ¬± 0.685	0.297554	0.376428	0.336481	0.0788745	0.0389273	-0.0399472	1.30133	0.225933	1.69371	0.121474	1.4923	0.145684	0.392375	0.722514	0.19097	0.855199	-0.201405	0.847392
Klkb1	Klkb1	Q5FVS2	Q5FVS2;P14272	11/5/3/1/2	0 ¬± 0.356	-0.544 ¬± 0.459	-0.927 ¬± 0.796	-0.133 ¬± 0.563	-0.74823	-1.69182	-0.14985	-0.943589	0.59838	1.54197	-0.543536	0.380669	-0.927411	0.322589	-0.132512	0.847861	-0.383874	0.688564	0.411025	0.589103	0.794899	0.441485
Kng1	Kng1	A0A8I6AXR2	A0A8I6AXR2;Q5PQU1;A0A8I5ZK39;A0A0G2JVQ5	18/5/4/4/5	0 ¬± 0.471	1.736 ¬± 0.527	0.516 ¬± 0.527	-0.182 ¬± 0.471	0.521784	0.175736	-0.06746	-0.346048	-0.589244	-0.243196	1.73636	0.0277159	0.516212	0.477315	-0.182046	0.788743	-1.22015	0.123829	-1.91841	0.0168023	-0.698258	0.340065
Kng1.P08934	Kng1	P08934	P08934;A0A8I6GER1;A0A8I5ZRM0	2/2/0/0/0	NA	NA	NA	NA	NA	NA	NA	NA	NA	NA	NA	NA	NA	NA	NA	NA	NA	NA	NA	NA	NA	NA
Kng1l1	Kng1l1	P08932	P08932;F7EUK4;A0A0G2KA54	18/5/4/4/5	0 ¬± 0.474	2.992 ¬± 0.53	-0.369 ¬± 0.53	-0.179 ¬± 0.474	0.609197	-0.0966756	-0.0460766	-0.705872	-0.655273	0.050599	2.99203	0.00087766	-0.369097	0.611842	-0.179002	0.793371	-3.36112	0.000514739	-3.17103	0.000539769	0.190095	0.793122
Kng1l1.Q6LE95	Kng1l1	Q6LE95	Q6LE95	11/3/3/1/4	0 ¬± 0.803	5.815 ¬± 0.803	-2.329 ¬± 1.39	-0.509 ¬± 0.695	0.80788	-0.515796	-0.0980723	-1.32368	-0.905952	0.417723	5.81489	0.00136425	-2.32858	0.190172	-0.509104	0.646207	-8.14347	0.00144208	-6.324	0.000566549	1.81947	0.280047
Kng2	Kng2	Q5M8A0	Q5M8A0	17/5/4/3/5	0 ¬± 0.784	-0.85 ¬± 0.876	-2.017 ¬± 1.012	-0.52 ¬± 0.784	-0.238768	-0.64882	-0.141444	-0.410052	0.0973249	0.507377	-0.849534	0.482705	-2.01729	0.138995	-0.520133	0.646647	-1.16775	0.398797	0.329401	0.783737	1.49715	0.263085
Krt12	Krt12	A0A0G2K4H9	A0A0G2K4H9;Q6IFW5	2/0/1/1/0	NA	NA	NA	NA	NA	NA	NA	NA	NA	NA	NA	NA	NA	NA	NA	NA	NA	NA	NA	NA	NA	NA
Krt27;Krt25	Krt27;Krt25	Q6IFW8	Q6IFW8;A0A8I6ANI5;A0A221LEF7;Q6IFX0	6/0/1/3/2	NA	NA	NA	NA	NA	NA	NA	NA	NA	NA	NA	NA	NA	NA	NA	NA	NA	NA	NA	NA	NA	NA
Krt31;Krt33b;Krt35	Krt31;Krt33b;Krt35	A0A0G2K4E2	A0A0G2K4E2;Q6IFV8;F1MAF7;Q6IFW0;CON__A2A5Y0;A0A8I6A1R6;Q6IFV6;CON__Q497I4;CON__REFSEQ:XP_986630;CON__O76013;Q6IFW2;A0A8I5XVJ4;CON__Q6IFU5;CON__Q14532;CON__O76015	1/0/0/1/0	NA	NA	NA	NA	NA	NA	NA	NA	NA	NA	NA	NA	NA	NA	NA	NA	NA	NA	NA	NA	NA	NA
Krt71;Krt2	Krt71;Krt2	CON__Q3SY84	CON__Q3SY84;U3R7A7;U5LJQ0;D3ZXB7	1/0/0/0/1	NA	NA	NA	NA	NA	NA	NA	NA	NA	NA	NA	NA	NA	NA	NA	NA	NA	NA	NA	NA	NA	NA
Krt72	Krt72	Q6IG04	Q6IG04;CON__Q6IME9	12/1/3/3/5	-2.445 ¬± 0.932	0 ¬± 0.538	-0.032 ¬± 0.538	-0.795 ¬± 0.417	2.24987	2.23488	1.82153	-0.0149952	-0.428345	-0.41335	2.44503	0.052718	2.41302	0.0552231	1.64973	0.144764	-0.032012	0.967474	-0.7953	0.276229	-0.763288	0.294606
L1cam	L1cam	A0A8I6AMQ8	A0A8I6AMQ8;A0A8I6AJJ1;D3ZPC4;A0A0G2KA95;Q05695	2/2/0/0/0	NA	NA	NA	NA	NA	NA	NA	NA	NA	NA	NA	NA	NA	NA	NA	NA	NA	NA	NA	NA	NA	NA
Lama2	Lama2	F1M614	F1M614;A0A0G2JWX2;A0A8I5ZPP7	3/3/0/0/0	NA	NA	NA	NA	NA	NA	NA	NA	NA	NA	NA	NA	NA	NA	NA	NA	NA	NA	NA	NA	NA	NA
Lamb2	Lamb2	P15800	P15800;M0R6K0;Q5M7W9	13/5/2/2/4	0 ¬± 0.356	-1.64 ¬± 0.563	-1.817 ¬± 0.563	-0.715 ¬± 0.398	-2.15422	-2.82438	-0.595339	-0.670164	1.55888	2.22904	-1.64034	0.0361088	-1.81694	0.0233857	-0.715318	0.213588	-0.1766	0.829526	0.925025	0.212884	1.10162	0.144815
Lamc1	Lamc1	F1MAA7	F1MAA7;P97552	11/5/1/0/5	0 ¬± 0.362	-1.367 ¬± 0.81	NA	-1.118 ¬± 0.362	-1.29211	NA	-0.953733	NA	0.338379	NA	-1.36724	0.161922	NA	NA	-1.1178	0.0606807	NA	NA	0.249444	0.785754	NA	NA
Lamp1	Lamp1	A0A8I6AQY4	A0A8I6AQY4;A0A8I6A235;A0A6F8P9J1;A0A0U1RRW1;P14562	18/5/4/4/5	0 ¬± 0.371	-0.01 ¬± 0.414	-0.841 ¬± 0.414	-0.811 ¬± 0.371	-0.00404911	-0.383284	-0.367329	-0.379235	-0.36328	0.015955	-0.0101059	0.985753	-0.841262	0.15246	-0.810519	0.144312	-0.831156	0.177964	-0.800413	0.171917	0.0307429	0.956681
Lamp2	Lamp2	A0A8I6ACM0	A0A8I6ACM0;A0A8I6ADS7;A0A8I6A5X8;A0A8I6AD73;A0A8I6AMZ0;A0A8I6AHB3;P17046	1/0/0/0/1	NA	NA	NA	NA	NA	NA	NA	NA	NA	NA	NA	NA	NA	NA	NA	NA	NA	NA	NA	NA	NA	NA
Lcat	Lcat	P18424	P18424;Q9R1M1	8/3/2/0/3	0 ¬± 0.395	-0.715 ¬± 0.484	NA	-0.47 ¬± 0.395	-1.65827	NA	-0.860073	NA	0.798199	NA	-0.715159	0.304384	NA	NA	-0.470095	0.438801	NA	NA	0.245064	0.711177	NA	NA
Lcn2	Lcn2	P30152	P30152;A0A8I5ZNE2	6/2/1/0/3	NA	NA	NA	NA	NA	NA	NA	NA	NA	NA	NA	NA	NA	NA	NA	NA	NA	NA	NA	NA	NA	NA
Ldha	Ldha	B5DEN4	B5DEN4;P04642;A0A8I5ZX39;A0A8I6AMT0;A0A8I6AAB9;A0A8I6AT42;Q6P9U7;A0A8I6ASS6;A0A8I6GK09;A0A8I6AAU7;A0A8I6A2A3;A0A8I6GAC3;A0A8I6A9V1	18/5/4/4/5	0 ¬± 0.336	-0.026 ¬± 0.375	-0.638 ¬± 0.375	-0.229 ¬± 0.336	-0.0375019	-1.44458	-0.371078	-1.40708	-0.333576	1.0735	-0.0258868	0.959729	-0.638208	0.225715	-0.228806	0.637314	-0.612321	0.26801	-0.202919	0.693073	0.409402	0.429843
Ldhb	Ldhb	P42123	P42123	17/5/4/3/5	0 ¬± 0.493	0.65 ¬± 0.551	-2.096 ¬± 0.637	-0.596 ¬± 0.493	0.140443	-0.577514	-0.14211	-0.717957	-0.282553	0.435405	0.649615	0.395742	-2.09594	0.0218855	-0.596012	0.408206	-2.74556	0.00620482	-1.24563	0.116013	1.49993	0.0852493
Ldlr	Ldlr	G3V7A5	G3V7A5;A0A8I5ZRX1;P35952	17/5/4/3/5	0 ¬± 0.42	0.591 ¬± 0.469	0.685 ¬± 0.542	1.14 ¬± 0.42	0.254701	0.291521	0.456814	0.0368199	0.202113	0.165293	0.590712	0.365429	0.685065	0.336004	1.1396	0.0772037	0.0943526	0.89734	0.548893	0.399323	0.45454	0.518995
Lfng	Lfng	Q924T4	Q924T4	14/5/4/0/5	0 ¬± 0.303	-0.475 ¬± 0.339	NA	0.021 ¬± 0.303	-0.844197	NA	0.0275806	NA	0.871778	NA	-0.474657	0.318566	NA	NA	0.0206816	0.962357	NA	NA	0.495339	0.298912	NA	NA
Lgals3bp	Lgals3bp	A0A8I6A7P6	A0A8I6A7P6;O70513	18/5/4/4/5	0 ¬± 0.65	2.625 ¬± 0.727	0.086 ¬± 0.727	0.391 ¬± 0.65	0.391548	0.0146094	0.0654485	-0.376939	-0.3261	0.050839	2.62476	0.0175412	0.0856787	0.931231	0.390684	0.677337	-2.53908	0.0269757	-2.23408	0.0379924	0.305006	0.75906
Lgals5	Lgals5	P47967	P47967;G3V7N2;A0A8I6A7U9;A0A8I6G4S4;A0A1W2Q6D2;A0A1W2Q6B5;Q6P7Q6;A0A1W2Q608;G3V7N8;P97840	10/3/4/1/2	0 ¬± 0.635	-0.056 ¬± 0.55	-1.089 ¬± 1.1	-0.206 ¬± 0.778	-0.0689771	-3.45978	-0.272771	-3.39081	-0.203794	3.18701	-0.0559496	0.949068	-1.08949	0.423965	-0.206453	0.843904	-1.03354	0.4329	-0.150504	0.87965	0.883041	0.536486
Lgmn	Lgmn	A0A8I6A185	A0A8I6A185;Q5PPG2;Q9R0J8	16/5/3/3/5	0 ¬± 0.575	-0.401 ¬± 0.742	-1.041 ¬± 0.742	-0.477 ¬± 0.575	-0.206606	-0.612549	-0.249159	-0.405943	-0.0425537	0.36339	-0.401485	0.676479	-1.04101	0.289223	-0.477275	0.568067	-0.639522	0.553697	-0.0757892	0.936989	0.563733	0.559362
Lman2	Lman2	A0A8I5ZK50	A0A8I5ZK50;F7FPK8;B0BNG3;A0A8I5ZUM0	17/5/4/3/5	0 ¬± 0.433	-0.702 ¬± 0.484	-0.125 ¬± 0.559	-0.627 ¬± 0.433	-0.305202	-0.0499149	-0.269481	0.255287	0.0357204	-0.219566	-0.701792	0.299306	-0.125167	0.86215	-0.627116	0.324217	0.576625	0.449258	0.0746755	0.910175	-0.501949	0.490087
Lmna	Lmna	A0A0G2JTC5	A0A0G2JTC5;G3V8L3;P48679;Q6P6U3;A0A0G2K3R2;P70482;A0A1B0GWU9	3/0/0/3/0	NA	NA	NA	NA	NA	NA	NA	NA	NA	NA	NA	NA	NA	NA	NA	NA	NA	NA	NA	NA	NA	NA
LOC100359593;LOC100360573;Rps12	LOC100359593;LOC100360573;Rps12	A0A8I5ZX29	A0A8I5ZX29;Q6PDW1;D3ZHB3;A0A8I6GKR8;A0A8I6AWW2;A0A8I6AKK1;F7EWX3;P63324	2/1/1/0/0	NA	NA	NA	NA	NA	NA	NA	NA	NA	NA	NA	NA	NA	NA	NA	NA	NA	NA	NA	NA	NA	NA
LOC100360413;Eef1a1;LOC100360150	LOC100360413;Eef1a1;LOC100360150	A0A8I6AEM9	A0A8I6AEM9;M0R757;P62630;F1M6C2;A0A8I6ARY7;A0A8I6AQI9	18/5/4/4/5	0 ¬± 0.321	-0.015 ¬± 0.359	-0.34 ¬± 0.359	-0.422 ¬± 0.321	-0.0296772	-0.896751	-1.22944	-0.867074	-1.19976	-0.332691	-0.0149712	0.975641	-0.340377	0.491332	-0.421711	0.368773	-0.325405	0.531895	-0.406739	0.41258	-0.081334	0.868311
LOC100364175	LOC100364175	Q5FVP9	Q5FVP9	17/5/4/3/5	0 ¬± 0.543	1.441 ¬± 0.607	0.629 ¬± 0.701	0.466 ¬± 0.543	0.56883	0.276085	0.20942	-0.292745	-0.35941	-0.0666649	1.44062	0.100208	0.628639	0.490631	0.465652	0.554481	-0.811986	0.396877	-0.974973	0.252415	-0.162987	0.856918
LOC100909412	LOC100909412	Q9JJH9	Q9JJH9;A0A8I6ABS4	1/0/0/0/1	NA	NA	NA	NA	NA	NA	NA	NA	NA	NA	NA	NA	NA	NA	NA	NA	NA	NA	NA	NA	NA	NA
LOC100909521;Vgf	LOC100909521;Vgf	F1LP80	F1LP80;P20156	13/5/3/2/3	0 ¬± 0.447	-1.213 ¬± 0.577	-1.799 ¬± 0.706	-0.473 ¬± 0.577	-0.942111	-1.79104	-0.298337	-0.848933	0.643774	1.49271	-1.21298	0.130723	-1.79858	0.0598342	-0.47254	0.533312	-0.585602	0.536756	0.740435	0.387624	1.32604	0.179859
LOC100910881;Impad1	LOC100910881;Impad1	Q7TPJ5	Q7TPJ5;M0R7C5;D4AD37	2/0/0/2/0	NA	NA	NA	NA	NA	NA	NA	NA	NA	NA	NA	NA	NA	NA	NA	NA	NA	NA	NA	NA	NA	NA
LOC100911400;Blmh	LOC100911400;Blmh	F7ESX4	F7ESX4;A1A5L1;P70645;A0A8I6ABH2	3/0/0/2/1	NA	NA	NA	NA	NA	NA	NA	NA	NA	NA	NA	NA	NA	NA	NA	NA	NA	NA	NA	NA	NA	NA
LOC100911714;Mfap4	LOC100911714;Mfap4	G3V6A9	G3V6A9;Q497C9	12/4/1/3/4	0 ¬± 0.533	1.501 ¬± 1.066	0.092 ¬± 0.616	0.787 ¬± 0.533	0.679735	0.0522149	0.395797	-0.62752	-0.283937	0.343583	1.50068	0.243634	0.091898	0.912944	0.787111	0.327074	-1.40878	0.285667	-0.713568	0.566064	0.695213	0.418164
LOC100911833	LOC100911833	D4A6E3	D4A6E3;A0A0G2JUP5;A0A8I6AJZ9;A0A8I5ZV18	15/5/2/3/5	0 ¬± 0.587	-2.803 ¬± 0.929	-3.278 ¬± 0.758	-1.943 ¬± 0.587	-1.13437	-1.46063	-0.683807	-0.326257	0.450566	0.776822	-2.80314	0.0269488	-3.27781	0.00574974	-1.94342	0.0391986	-0.474674	0.699743	0.859719	0.450506	1.33439	0.191657
LOC100912012	LOC100912012	D3ZUU6	D3ZUU6	17/5/4/3/5	0 ¬± 0.413	-3.21 ¬± 0.462	-2.286 ¬± 0.534	-1.808 ¬± 0.413	-2.65646	-1.31873	-0.926546	1.33774	1.72992	0.392182	-3.20987	0.000178425	-2.28558	0.00487785	-1.80784	0.00857837	0.924288	0.213188	1.40203	0.0415728	0.47774	0.491677
LOC287167	LOC287167	Q63910	Q63910	3/3/0/0/0	NA	NA	NA	NA	NA	NA	NA	NA	NA	NA	NA	NA	NA	NA	NA	NA	NA	NA	NA	NA	NA	NA
LOC299282	LOC299282	F1LM05	F1LM05;Q7TMB9;A0A0G2JYK0;A0A0G2K9B1	18/5/4/4/5	0 ¬± 1.159	2.561 ¬± 1.295	5.814 ¬± 1.295	4.614 ¬± 1.159	0.256748	0.528324	0.434029	0.271576	0.177281	-0.0942948	2.56071	0.162744	5.81407	0.00480619	4.61444	0.0137316	3.25336	0.0974629	2.05373	0.256983	-1.19963	0.50129
LOC360919	LOC360919	F7FAY5	F7FAY5;A0A8I6AB30;Q5M885	4/0/1/1/2	NA	NA	NA	NA	NA	NA	NA	NA	NA	NA	NA	NA	NA	NA	NA	NA	NA	NA	NA	NA	NA	NA
LOC366772	LOC366772	Q5VLR6	Q5VLR6;A0A8I6GE36	6/2/2/1/1	NA	NA	NA	NA	NA	NA	NA	NA	NA	NA	NA	NA	NA	NA	NA	NA	NA	NA	NA	NA	NA	NA
LOC367586	LOC367586	Q5M7V3	Q5M7V3;A0A8I5Y5K0;A0A8I5Y9S1;A0A8I6ALZ6	18/5/4/4/5	0 ¬± 0.982	0.661 ¬± 1.098	3.524 ¬± 1.098	2.491 ¬± 0.982	0.0456991	0.228473	0.165123	0.182774	0.119424	-0.0633505	0.660995	0.660407	3.5243	0.0312737	2.49053	0.094465	2.8633	0.0863612	1.82954	0.234513	-1.03376	0.494195
LOC367586.Q5BJZ2	LOC367586	Q5BJZ2	Q5BJZ2;A0A8I6A6W7;A0A8I6ACU8;D3ZCD6;A0A8I6AKH5	2/0/1/0/1	NA	NA	NA	NA	NA	NA	NA	NA	NA	NA	NA	NA	NA	NA	NA	NA	NA	NA	NA	NA	NA	NA
LOC367586.Q5BK05	LOC367586	Q5BK05	Q5BK05;M0R692;A0A8I6GB78;A0A8I6AHX6;A0A8I5YB87;A0A8I5Y817;Q6P6S0	11/4/3/2/2	0 ¬± 0.369	-0.45 ¬± 0.426	-0.936 ¬± 0.522	-0.228 ¬± 0.522	-0.571309	-1.64552	-0.261812	-1.07422	0.309497	1.38371	-0.450014	0.450952	-0.936335	0.186398	-0.228397	0.731397	-0.486321	0.493847	0.221617	0.751852	0.707938	0.369452
LOC500183	LOC500183	Q4KM66	Q4KM66;F1LZK3;A0A8I6AHV2;A0A8I5Y765;A0A8I6AK42;M0R628	18/5/4/4/5	0 ¬± 0.287	-8.884 ¬± 0.32	-8.728 ¬± 0.32	-9.052 ¬± 0.287	-3.61899	-3.3569	-3.96484	0.262095	-0.345847	-0.607942	-8.88446	6.8838e-12	-8.72764	8.76657e-12	-9.05225	2.39352e-12	0.156821	0.734415	-0.167791	0.70216	-0.324612	0.462669
LOC501282	LOC501282	A0A8I5YCH2	A0A8I5YCH2;M0R3V4;A0A8I5YC95;A0A8I5ZTQ0	17/5/4/3/5	0 ¬± 0.851	-0.187 ¬± 0.951	3.438 ¬± 1.098	2.232 ¬± 0.851	-0.0394924	0.582699	0.403883	0.622191	0.443375	-0.178816	-0.186555	0.886025	3.43812	0.0278944	2.23197	0.0864173	3.62468	0.026865	2.41852	0.080542	-1.20616	0.40107
LOC679748;Mif;RGD1560513;RGD1559921	LOC679748;Mif;RGD1560513;RGD1559921	D3ZE63	D3ZE63;A0A0F7RQL3;P30904;D4A3P7;F1LTZ6	2/1/0/0/1	NA	NA	NA	NA	NA	NA	NA	NA	NA	NA	NA	NA	NA	NA	NA	NA	NA	NA	NA	NA	NA	NA
LOC679794;Cycs	LOC679794;Cycs	D4A5L9	D4A5L9;A0A8I5Y1A4;P62898;CON__P62894	10/3/1/3/3	0 ¬± 0.778	-1.165 ¬± 1.347	-1.059 ¬± 0.778	0.494 ¬± 0.778	-1.10027	-0.957335	0.294282	0.14293	1.39455	1.25162	-1.16454	0.482367	-1.05852	0.373025	0.493853	0.669194	0.106021	0.947874	1.65839	0.327365	1.55237	0.207826
Loxl3	Loxl3	D3ZP82	D3ZP82;A0A8I5ZWI7	5/3/1/1/0	0 ¬± 0.577	-0.626 ¬± 1	-0.463 ¬± 1	NA	-0.480107	-0.339444	NA	0.140662	NA	NA	-0.625543	0.642282	-0.463296	0.727062	NA	NA	0.162247	0.919142	NA	NA	NA	NA
Lrg1	Lrg1	M0R8H5	M0R8H5;Q5I0E1	18/5/4/4/5	0 ¬± 0.51	0.819 ¬± 0.57	-0.287 ¬± 0.57	0.343 ¬± 0.51	0.329293	-0.136022	0.147408	-0.465315	-0.181885	0.28343	0.818668	0.302444	-0.287287	0.712766	0.343492	0.641096	-1.10595	0.191611	-0.475176	0.544307	0.630779	0.42325
Lrp1	Lrp1	G3V928	G3V928;A0A8I6A0U0	6/5/0/0/1	0 ¬± 0.447	NA	NA	-0.704 ¬± 1	NA	NA	-1.00543	NA	NA	NA	NA	NA	NA	NA	-0.703744	0.555566	NA	NA	NA	NA	NA	NA
Lrrc4b	Lrrc4b	P0CC10	P0CC10	17/5/4/3/5	0 ¬± 0.428	0.153 ¬± 0.479	-1.259 ¬± 0.553	0.154 ¬± 0.428	0.078622	-0.891655	0.0792604	-0.970277	0.000638377	0.970915	0.152998	0.81552	-1.25932	0.0950783	0.154275	0.802982	-1.41231	0.075668	0.00127672	0.998445	1.41359	0.06441
Lrrc63	Lrrc63	Q4V8G0	Q4V8G0;A0A0G2K2X5	7/4/1/2/0	0 ¬± 0.433	-0.996 ¬± 0.867	-0.738 ¬± 0.613	NA	-0.570649	-0.399918	NA	0.170732	NA	NA	-0.995945	0.362119	-0.738068	0.381111	NA	NA	0.257877	0.819998	NA	NA	NA	NA
Lrrn1	Lrrn1	Q32Q07	Q32Q07	14/5/2/3/4	0 ¬± 0.637	-0.691 ¬± 1.008	-2.035 ¬± 0.823	1.177 ¬± 0.712	-0.268776	-1.00285	0.367076	-0.734069	0.635852	1.36992	-0.690511	0.575281	-2.03519	0.0790001	1.17702	0.246377	-1.34468	0.325619	1.86753	0.161144	3.21221	0.0144982
Lsamp	Lsamp	A0A8I5ZZN4	A0A8I5ZZN4;A0A0H2UHY3;Q5M960;A0A8I6G7K8;A0A8I6ASN4;Q62813;A0A0H2UHW7;A0A8I6GI20	18/5/4/4/5	0 ¬± 0.35	-0.459 ¬± 0.391	-0.853 ¬± 0.391	-0.979 ¬± 0.35	-0.112875	-0.21708	-0.252199	-0.104205	-0.139324	-0.0351188	-0.459344	0.395757	-0.852656	0.126183	-0.978937	0.0676613	-0.393312	0.488361	-0.519593	0.338497	-0.126281	0.81316
Ltbp4	Ltbp4	A0A0G2K588	A0A0G2K588;A0A8I5ZYC9;D4A917	3/2/1/0/0	NA	NA	NA	NA	NA	NA	NA	NA	NA	NA	NA	NA	NA	NA	NA	NA	NA	NA	NA	NA	NA	NA
Lum	Lum	P51886	P51886;A0A8I6AIN1;CON__Q05443	18/5/4/4/5	0 ¬± 0.597	-1.459 ¬± 0.668	-2.178 ¬± 0.668	-1.427 ¬± 0.597	-0.430671	-0.701717	-0.419629	-0.271047	0.0110417	0.282088	-1.45936	0.125706	-2.17793	0.029123	-1.42713	0.11333	-0.718569	0.459454	0.0322317	0.971816	0.750801	0.416206
Ly6h	Ly6h	A0A096MJ69	A0A096MJ69;B5DFM3;F1LNW6	17/5/3/4/5	0 ¬± 0.338	-1.086 ¬± 0.436	-0.879 ¬± 0.378	-0.196 ¬± 0.338	-1.1673	-0.860717	-0.152398	0.30658	1.0149	0.70832	-1.08579	0.0708588	-0.879445	0.106419	-0.196209	0.688121	0.206344	0.726463	0.889579	0.131005	0.683236	0.200773
Lynx1	Lynx1	D4A6F2	D4A6F2	11/2/3/2/4	-0.637 ¬± 0.91	0 ¬± 0.743	-0.484 ¬± 0.91	1.557 ¬± 0.644	0.740251	0.214402	1.72692	-0.525849	0.986666	1.51252	0.636544	0.604824	0.152117	0.909249	2.19331	0.0898198	-0.484428	0.692484	1.55677	0.157328	2.0412	0.109775
Lyz2;Lyz1	Lyz2;Lyz1	Q6PDV1	Q6PDV1;A0A077S1I6;P00697;F1M8E9;Q05820;A0A8I6A9R6;B2RYD4;A0A8I5Y928	18/5/4/4/5	0 ¬± 0.54	1.541 ¬± 0.603	3.833 ¬± 0.603	2.964 ¬± 0.54	0.153192	0.354653	0.281546	0.201461	0.128355	-0.0731065	1.54081	0.0777437	3.83291	0.000319327	2.96393	0.00165415	2.2921	0.0177263	1.42312	0.100566	-0.868984	0.301196
M0R4Z4		M0R4Z4	M0R4Z4;E9PSU8	5/2/2/1/0	NA	NA	NA	NA	NA	NA	NA	NA	NA	NA	NA	NA	NA	NA	NA	NA	NA	NA	NA	NA	NA	NA
M0R7Q2		M0R7Q2	M0R7Q2	15/5/4/2/4	0 ¬± 0.566	0.137 ¬± 0.633	-0.538 ¬± 0.895	0.245 ¬± 0.633	0.0939025	-0.442261	0.16388	-0.536163	0.0699774	0.606141	0.136921	0.874781	-0.537518	0.621682	0.244911	0.778314	-0.674438	0.550786	0.10799	0.906113	0.782428	0.490112
M0R838		M0R838	M0R838;A0A8I6AJM2;A0A8I5ZLW7	18/5/4/4/5	0 ¬± 1.114	-0.869 ¬± 1.245	-2.885 ¬± 1.245	-2.137 ¬± 1.114	-0.118783	-0.438897	-0.311691	-0.320114	-0.192909	0.127205	-0.869232	0.610962	-2.88479	0.106178	-2.13695	0.19632	-2.01556	0.271558	-1.26771	0.460517	0.747843	0.661242
M0RCL7		M0RCL7	M0RCL7	3/2/0/1/0	NA	NA	NA	NA	NA	NA	NA	NA	NA	NA	NA	NA	NA	NA	NA	NA	NA	NA	NA	NA	NA	NA
M0RDZ5		M0RDZ5	M0RDZ5	6/2/3/0/1	-1.072 ¬± 0.577	0 ¬± 0.471	NA	-1.062 ¬± 0.817	1.70868	NA	0.0284413	NA	-1.68024	NA	1.07181	0.246046	NA	NA	0.0094063	0.993086	NA	NA	-1.06241	0.341842	NA	NA
M0RE02		M0RE02	M0RE02;A0A8I5ZL34	5/4/0/0/1	0 ¬± 0.5	NA	NA	-1.256 ¬± 1	NA	NA	-1.57162	NA	NA	NA	NA	NA	NA	NA	-1.25614	0.343008	NA	NA	NA	NA	NA	NA
Mag	Mag	P07722	P07722;G3V9B3;Q6LBV1	17/5/4/3/5	0 ¬± 1.413	-0.648 ¬± 1.58	2.115 ¬± 1.824	1.378 ¬± 1.413	-0.120382	0.33463	0.226689	0.455012	0.347071	-0.107942	-0.648449	0.764528	2.11452	0.376217	1.37817	0.502589	2.76297	0.27294	2.02662	0.3565	-0.73635	0.754741
Man1a1	Man1a1	G3V9N9	G3V9N9;A0A8I5ZJA7;A0A0G2JW29;Q5D005;Q7TP80	17/5/4/3/5	0 ¬± 0.437	0.497 ¬± 0.488	-0.271 ¬± 0.564	0.142 ¬± 0.437	0.246767	-0.154585	0.07494	-0.401352	-0.171827	0.229525	0.496991	0.461435	-0.270705	0.710289	0.142047	0.821618	-0.767696	0.321951	-0.354944	0.596976	0.412752	0.572512
Man2a2	Man2a2	D4A4J3	D4A4J3;A0A0G2JWG1	10/5/2/0/3	0 ¬± 0.465	-2.341 ¬± 0.736	NA	-0.999 ¬± 0.601	-1.90113	NA	-0.540763	NA	1.36037	NA	-2.34138	0.0311303	NA	NA	-0.999498	0.229923	NA	NA	1.34188	0.200696	NA	NA
Man2b1	Man2b1	Q6P762	Q6P762;F7FG85	14/3/4/2/5	0 ¬± 0.711	0.661 ¬± 0.615	-1.674 ¬± 0.87	-0.648 ¬± 0.55	0.34436	-1.65835	-0.443016	-2.00271	-0.787375	1.21533	0.660604	0.498235	-1.67413	0.167056	-0.647903	0.487518	-2.33473	0.0532952	-1.30851	0.144076	1.02622	0.342463
Man2b2;Mrfap1	Man2b2;Mrfap1	B5DEJ3	B5DEJ3;A0A0G2K8F6;Q7TP34;A0A8I6AJ32	17/5/4/3/5	0 ¬± 0.942	1.656 ¬± 1.053	2.229 ¬± 1.216	4.708 ¬± 0.942	0.432422	0.556213	0.995135	0.123791	0.562713	0.438922	1.65644	0.261979	2.22948	0.170815	4.70758	0.0036615	0.573039	0.727327	3.05114	0.0500341	2.4781	0.131084
masp1-3;Masp1	masp1-3;Masp1	Q8CG43	Q8CG43;A0A8I5ZL57;Q8CHN8;A0A0H2UHA1;Q8CG42;Q8CIP7;Q8CIR7	17/5/4/3/5	0 ¬± 0.312	-2.041 ¬± 0.348	-2.159 ¬± 0.402	-1.022 ¬± 0.312	-2.29349	-2.65959	-0.733664	-0.366103	1.55982	1.92593	-2.04129	0.000764215	-2.15853	0.000963774	-1.02223	0.0373215	-0.117236	0.829112	1.01907	0.0482728	1.1363	0.0438075
Mb	Mb	A0A1K0FUB2	A0A1K0FUB2;Q9QZ76;A0A8I6AHY4	9/3/3/1/2	0 ¬± 0.491	-0.145 ¬± 0.491	-0.889 ¬± 0.85	0.648 ¬± 0.601	-0.249054	-5.30931	0.774383	-5.06025	1.02344	6.08369	-0.144535	0.843214	-0.888602	0.406696	0.647648	0.441861	-0.744067	0.482489	0.792183	0.354026	1.53625	0.19997
Mbp	Mbp	I7FKL4	I7FKL4;I7EFB0;P02688;A0A8I6A591;Q5XFW1;A0A0G2JX70	4/4/0/0/0	NA	NA	NA	NA	NA	NA	NA	NA	NA	NA	NA	NA	NA	NA	NA	NA	NA	NA	NA	NA	NA	NA
Mdh1	Mdh1	A0A8I6A721	A0A8I6A721;O88989	17/5/4/4/4	0 ¬± 0.387	-0.197 ¬± 0.432	-0.901 ¬± 0.432	-0.7 ¬± 0.432	-0.217961	-1.48125	-0.995723	-1.26328	-0.777762	0.485523	-0.196924	0.739699	-0.901369	0.144255	-0.700112	0.249014	-0.704445	0.270087	-0.503188	0.425435	0.201257	0.747317
Mdh2	Mdh2	Q0QF43	Q0QF43;A0A8I6ABC9;P04636	2/0/0/1/1	NA	NA	NA	NA	NA	NA	NA	NA	NA	NA	NA	NA	NA	NA	NA	NA	NA	NA	NA	NA	NA	NA
Metrn	Metrn	A0A8I6GLV8	A0A8I6GLV8;Q5Q0T9	1/1/0/0/0	NA	NA	NA	NA	NA	NA	NA	NA	NA	NA	NA	NA	NA	NA	NA	NA	NA	NA	NA	NA	NA	NA
Mfge8	Mfge8	Q1PBJ1	Q1PBJ1;F7F6M0;P70490	18/5/4/4/5	0 ¬± 0.336	1.017 ¬± 0.376	-0.112 ¬± 0.376	0.462 ¬± 0.336	0.638127	-0.0912162	0.325195	-0.729343	-0.312932	0.416411	1.01655	0.0634131	-0.111958	0.827498	0.462008	0.34764	-1.12851	0.0520521	-0.554544	0.289998	0.573966	0.274119
Mgp	Mgp	P08494	P08494;Q5RK05;A0A8I6A910	18/5/4/4/5	0 ¬± 0.533	-1.181 ¬± 0.595	-1.5 ¬± 0.595	-1.056 ¬± 0.533	-0.607517	-0.827775	-0.529481	-0.220257	0.0780365	0.298294	-1.18088	0.161471	-1.50018	0.0813661	-1.05553	0.18283	-0.319302	0.710221	0.125342	0.877555	0.444644	0.586565
Minpp1	Minpp1	G3V7H2	G3V7H2;O35217	17/5/3/4/5	0 ¬± 0.39	-0.73 ¬± 0.503	-1.345 ¬± 0.436	0.184 ¬± 0.39	-0.63454	-1.53657	0.123845	-0.902034	0.758385	1.66042	-0.730407	0.27197	-1.34503	0.0386685	0.18398	0.743949	-0.614621	0.372795	0.914387	0.174578	1.52901	0.0214105
Mmp2	Mmp2	P33436	P33436;E9PSM5;A0A8I5Y0Q9	17/5/4/3/5	0 ¬± 0.411	-0.35 ¬± 0.46	0.265 ¬± 0.531	-0.143 ¬± 0.411	-0.224952	0.149727	-0.0876063	0.374679	0.137346	-0.237334	-0.350216	0.58005	0.265275	0.69936	-0.142916	0.809805	0.615491	0.396941	0.2073	0.742299	-0.408191	0.553941
Mmrn2	Mmrn2	A0A8I6GHU7	A0A8I6GHU7;D4ABX6	15/5/2/3/5	0 ¬± 0.364	-1.761 ¬± 0.576	-2.09 ¬± 0.47	-1.756 ¬± 0.364	-1.13781	-1.50293	-1.13207	-0.365112	0.00574861	0.370861	-1.76145	0.0253487	-2.08953	0.00485351	-1.75559	0.00583879	-0.328075	0.667528	0.00585831	0.993294	0.333933	0.585711
Mrc1	Mrc1	A0A8I5XVS2	A0A8I5XVS2;D3ZD31	12/5/2/1/4	0 ¬± 0.42	-1.295 ¬± 0.665	-0.622 ¬± 0.94	-0.723 ¬± 0.47	-1.65476	-0.572473	-0.692012	1.08229	0.962752	-0.119539	-1.29534	0.138212	-0.621727	0.562768	-0.723229	0.284613	0.673617	0.574655	0.572114	0.502183	-0.101502	0.925445
Mrc2	Mrc2	F1LMA7	F1LMA7;Q4TU93	16/5/3/3/5	0 ¬± 0.481	-0.239 ¬± 0.621	-1.824 ¬± 0.621	-0.278 ¬± 0.481	-0.108515	-1.15987	-0.126843	-1.05135	-0.0183279	1.03303	-0.239293	0.765948	-1.82447	0.0386421	-0.277962	0.690137	-1.58517	0.0963252	-0.0386689	0.961562	1.5465	0.0726043
Mug1	Mug1	Q03626	Q03626	18/5/4/4/5	0 ¬± 0.473	-2.456 ¬± 0.529	-1.851 ¬± 0.529	-0.788 ¬± 0.473	-0.622291	-0.442201	-0.172088	0.18009	0.450203	0.270113	-2.45614	0.00384068	-1.85064	0.0207437	-0.788258	0.258737	0.605496	0.432159	1.66788	0.0340659	1.06239	0.156888
Mum1	Mum1	A0A8I5ZQH5	A0A8I5ZQH5;B1H224	11/3/3/2/3	0 ¬± 0.695	1.225 ¬± 0.695	0.069 ¬± 0.851	1.388 ¬± 0.695	0.724603	0.0522211	0.798353	-0.672382	0.0737507	0.746132	1.22535	0.252498	0.0692266	0.951518	1.38813	0.200638	-1.15613	0.327605	0.162774	0.873115	1.3189	0.268986
Mup5;RGD1566134;LOC298116;LOC259246;LOC298111	Mup5;RGD1566134;LOC298116;LOC259246;LOC298111	P02761	P02761;F1LQM1;A0A8I5ZYK0;Q9JJI4;Q8K1Q6;F7ET54;Q9QWQ2;Q63025;Q63024;A0A8I6AMI2;A0A8I6A5C6;A0A8I5Y2J8;A0A096MK41;Q8K1Q7;A0A8I6A8V3;M0R8N5;A0A8I6GKV8;Q63213;Q9JJI3;Q9JJI0;A0A8I6ANP0;A0A096MJW3;Q78E14;A0A0G2JTN2;M0R620;Q9JJI2;F1M6Y6;A0A8I6A7F8;A0A8I5YBU2;A0A8	17/5/3/4/5	0 ¬± 0.318	-1.075 ¬± 0.411	-0.512 ¬± 0.356	-0.62 ¬± 0.318	-0.764553	-0.314515	-0.390731	0.450037	0.373821	-0.076216	-1.07513	0.0592033	-0.511946	0.303333	-0.620091	0.1918	0.563189	0.319299	0.455043	0.397437	-0.108145	0.824414
Mxra8	Mxra8	A0A8I6GLZ2	A0A8I6GLZ2;A0A0G2KB26;Q5XI43	8/4/1/1/2	0 ¬± 0.506	-0.753 ¬± 1.013	-0.552 ¬± 1.013	0.026 ¬± 0.716	-0.738495	-0.501361	0.0200232	0.237134	0.758518	0.521384	-0.753364	0.542232	-0.552017	0.651402	0.0262803	0.977531	0.201348	0.894996	0.779645	0.563743	0.578297	0.665308
Mybpc3	Mybpc3	A0A8I5ZRN0	A0A8I5ZRN0;P56741;A0A8I6A871;D3ZA38	1/0/0/1/0	NA	NA	NA	NA	NA	NA	NA	NA	NA	NA	NA	NA	NA	NA	NA	NA	NA	NA	NA	NA	NA	NA
Myh3	Myh3	G3V6D8	G3V6D8;P12847;A0A8I6A7B8;F7F0L5;B6RK61	1/0/0/1/0	NA	NA	NA	NA	NA	NA	NA	NA	NA	NA	NA	NA	NA	NA	NA	NA	NA	NA	NA	NA	NA	NA
Myh4	Myh4	Q29RW1	Q29RW1;F1LMU0;A0A0G2K484	1/0/0/1/0	NA	NA	NA	NA	NA	NA	NA	NA	NA	NA	NA	NA	NA	NA	NA	NA	NA	NA	NA	NA	NA	NA
Myh6	Myh6	P02563	P02563	1/0/0/1/0	NA	NA	NA	NA	NA	NA	NA	NA	NA	NA	NA	NA	NA	NA	NA	NA	NA	NA	NA	NA	NA	NA
Myh7	Myh7	G3V8B0	G3V8B0;P02564;Q9R0H4	1/0/0/1/0	NA	NA	NA	NA	NA	NA	NA	NA	NA	NA	NA	NA	NA	NA	NA	NA	NA	NA	NA	NA	NA	NA
Myh8	Myh8	A0A8I6ART5	A0A8I6ART5;F1M8F6;A0A8I5Y7Z0;Q9QZV8;Q63350;Q07443;P04462;Q9Z2B7;Q6LEH4;Q63352	1/0/1/0/0	NA	NA	NA	NA	NA	NA	NA	NA	NA	NA	NA	NA	NA	NA	NA	NA	NA	NA	NA	NA	NA	NA
Myl2	Myl2	A0A8I5Y0S1	A0A8I5Y0S1;A0A8I5Y6I0;P08733;A0A8I6AET1;D3Z9K3;A0A8I5ZS23;D3ZCI9	1/0/0/1/0	NA	NA	NA	NA	NA	NA	NA	NA	NA	NA	NA	NA	NA	NA	NA	NA	NA	NA	NA	NA	NA	NA
Myl3	Myl3	P16409	P16409;A0A8I5ZM89;A0A8I5YBR7;M0R4E1;P17209	1/0/0/1/0	NA	NA	NA	NA	NA	NA	NA	NA	NA	NA	NA	NA	NA	NA	NA	NA	NA	NA	NA	NA	NA	NA
Myoc	Myoc	Q924K5	Q924K5;G3V6E8;Q9R1J4	16/5/3/4/4	0 ¬± 0.336	-1.666 ¬± 0.433	-1.466 ¬± 0.375	-0.687 ¬± 0.375	-3.89647	-2.48125	-0.701447	1.41522	3.19502	1.7798	-1.66557	0.01029	-1.46571	0.0130424	-0.687483	0.197094	0.199863	0.733349	0.978085	0.113635	0.778223	0.168198
Myoz2	Myoz2	D3ZX18	D3ZX18;A0A8I6AHZ8;A0A8I5YBP2;A0A0G2KAQ5	1/0/0/1/0	NA	NA	NA	NA	NA	NA	NA	NA	NA	NA	NA	NA	NA	NA	NA	NA	NA	NA	NA	NA	NA	NA
Nbl1	Nbl1	A0A8I5ZMZ3	A0A8I5ZMZ3;A0A0G2JSZ3;Q06880	18/5/4/4/5	0 ¬± 0.768	0.536 ¬± 0.859	-2.562 ¬± 0.859	2.189 ¬± 0.768	0.0829288	-0.479226	0.312051	-0.562155	0.229122	0.791277	0.536364	0.648647	-2.56222	0.0430904	2.18903	0.0634563	-3.09858	0.0230337	1.65267	0.173334	4.75125	0.00103139
Ncam1	Ncam1	F1LNY3	F1LNY3;A0A8I5ZLW8;F1LUV9;A0A8I6ACD2	18/5/4/4/5	0 ¬± 0.563	-0.492 ¬± 0.629	-1.725 ¬± 0.629	0.893 ¬± 0.563	-0.0861933	-0.327997	0.14441	-0.241804	0.230604	0.472407	-0.491911	0.569179	-1.72488	0.0602166	0.89297	0.280539	-1.23297	0.187356	1.38488	0.123007	2.61785	0.00779369
Ncam1.A0A8I5ZQ32	Ncam1	A0A8I5ZQ32	A0A8I5ZQ32;P13596;A0A0G2K0M8	2/1/0/0/1	NA	NA	NA	NA	NA	NA	NA	NA	NA	NA	NA	NA	NA	NA	NA	NA	NA	NA	NA	NA	NA	NA
Ncam1.Q3T1H3	Ncam1	Q3T1H3	Q3T1H3	17/5/4/3/5	0 ¬± 0.429	0.188 ¬± 0.48	0.275 ¬± 0.554	0.641 ¬± 0.429	0.127338	0.182802	0.394487	0.0554639	0.267148	0.211684	0.188014	0.774739	0.275239	0.700737	0.640743	0.310094	0.0872251	0.907043	0.452729	0.494078	0.365504	0.610588
Ncam2	Ncam2	A0A0G2K7R3	A0A0G2K7R3;A0A0G2K7P9;F1M8G9;Q6RKB2;Q6RKB3;A0A8I5ZLI1;A0A8I6AF45;A0A0G2JWJ2	18/5/4/4/5	0 ¬± 0.795	-0.845 ¬± 0.888	-2.283 ¬± 0.888	0.292 ¬± 0.795	-0.151438	-0.452629	0.0489451	-0.301191	0.200384	0.501575	-0.844621	0.49023	-2.28252	0.0761743	0.292494	0.798452	-1.4379	0.271662	1.13711	0.3563	2.57502	0.048585
Ncan	Ncan	P55067	P55067;G3V8R2;O70474	15/5/3/2/5	0 ¬± 0.415	-3.785 ¬± 0.536	-4.623 ¬± 0.657	-2.637 ¬± 0.415	-1.92876	-3.33176	-1.04052	-1.40299	0.888246	2.29124	-3.7846	0.000165585	-4.62294	9.62341e-05	-2.63744	0.000917893	-0.838343	0.344132	1.14716	0.118967	1.9855	0.0267799
Ncl;NRP	Ncl;NRP	C1KE06	C1KE06;A0A8I6A236;A0A8I6A206;Q5U328;Q9QZX1;A0A8I5Y747;P13383	2/1/1/0/0	NA	NA	NA	NA	NA	NA	NA	NA	NA	NA	NA	NA	NA	NA	NA	NA	NA	NA	NA	NA	NA	NA
Negr1	Negr1	D4A2V0	D4A2V0;A0A8I6AH09;A0A8I6AJV3;Q9Z0J8;A0A0G2K293	18/5/4/4/5	0 ¬± 0.512	-0.682 ¬± 0.572	-1.933 ¬± 0.572	-0.619 ¬± 0.512	-0.381604	-1.54932	-0.341907	-1.16771	0.0396971	1.20741	-0.682339	0.389013	-1.93275	0.0245868	-0.619471	0.406374	-1.25042	0.144511	0.0628684	0.935877	1.31328	0.109122
Nell2	Nell2	Q8R417	Q8R417;Q561K2;A1E5S7;A0A8I6AH61;A0A8I6AS19;A0A0G2K4K9;Q62918;C8CB44	18/5/4/4/5	0 ¬± 0.627	-0.898 ¬± 0.701	-2.342 ¬± 0.701	-0.597 ¬± 0.627	-0.27548	-0.871129	-0.177151	-0.595649	0.0983288	0.693978	-0.898102	0.355953	-2.34197	0.0259929	-0.597026	0.511838	-1.44387	0.167448	0.301076	0.753672	1.74495	0.0848051
Neo1	Neo1	A0A8I5ZQS8	A0A8I5ZQS8;A0A8I5Y1H5;A0A8I5ZV53;P97603	17/5/4/3/5	0 ¬± 0.498	-0.15 ¬± 0.556	0.091 ¬± 0.642	1.005 ¬± 0.498	-0.0787668	0.0456536	0.439443	0.12442	0.51821	0.39379	-0.150036	0.843792	0.090786	0.912743	1.00549	0.176619	0.240822	0.781337	1.15552	0.145566	0.914702	0.280633
Nfasc	Nfasc	A0A8I6GIE9	A0A8I6GIE9;D3ZW56;A0A8I6GIP5;D3ZNW5	15/5/4/1/5	0 ¬± 0.382	-1.391 ¬± 0.427	-1.863 ¬± 0.854	-1.468 ¬± 0.382	-1.04298	-1.6878	-1.13096	-0.644825	-0.0879854	0.556839	-1.39072	0.0335732	-1.86339	0.0718348	-1.46831	0.0199988	-0.472671	0.630356	-0.0775888	0.894729	0.395082	0.680973
Nfasc.A0A8I6AN44	Nfasc	A0A8I6AN44	A0A8I6AN44;P97685	1/1/0/0/0	NA	NA	NA	NA	NA	NA	NA	NA	NA	NA	NA	NA	NA	NA	NA	NA	NA	NA	NA	NA	NA	NA
Nid1	Nid1	F1LM84	F1LM84;P08460	17/5/4/3/5	0 ¬± 0.356	-1.104 ¬± 0.399	-0.942 ¬± 0.46	0.268 ¬± 0.356	-1.24888	-0.983928	0.189908	0.264955	1.43879	1.17384	-1.10376	0.0595415	-0.942117	0.129555	0.268099	0.60382	0.161646	0.794769	1.37186	0.0234847	1.21022	0.0579733
Nid2	Nid2	B5DFC9	B5DFC9;A0A0G2K3C8;W4VSR4	15/5/3/3/4	0 ¬± 0.498	-1.194 ¬± 0.643	-1.033 ¬± 0.643	0.425 ¬± 0.557	-1.34475	-1.0737	0.282272	0.271044	1.62702	1.35598	-1.19352	0.17046	-1.03333	0.230352	0.425434	0.580686	0.160196	0.863434	1.61896	0.0836224	1.45876	0.114515
Nme1;Nme2	Nme1;Nme2	A0A8I6AE98	A0A8I6AE98;Q05982;P19804;Q9QWQ4;Q6LCQ4;A0A8I6A4T4;A0A8I6AII3	11/4/4/0/3	0 ¬± 0.583	0.055 ¬± 0.583	NA	0.343 ¬± 0.673	0.0725381	NA	0.402927	NA	0.330389	NA	0.054855	0.948595	NA	NA	0.342744	0.71041	NA	NA	0.287889	0.754817	NA	NA
Nop2	Nop2	D4ACW1	D4ACW1	1/0/1/0/0	NA	NA	NA	NA	NA	NA	NA	NA	NA	NA	NA	NA	NA	NA	NA	NA	NA	NA	NA	NA	NA	NA
Nov	Nov	Q9QZQ5	Q9QZQ5	17/5/4/3/5	0 ¬± 0.329	-1.75 ¬± 0.368	-0.879 ¬± 0.425	-1.277 ¬± 0.329	-0.790491	-0.343575	-0.530866	0.446916	0.259625	-0.187291	-1.75034	0.00358451	-0.879266	0.12577	-1.27737	0.016706	0.871071	0.145159	0.472971	0.355463	-0.3981	0.471982
Npc2	Npc2	Q8CHN5	Q8CHN5;F7FJQ3;A0A8I6AWS0	18/5/4/4/5	0 ¬± 0.973	0.28 ¬± 1.087	1.338 ¬± 1.087	2.983 ¬± 0.973	0.0320652	0.147401	0.310083	0.115336	0.278018	0.162682	0.279592	0.850768	1.33823	0.374511	2.98292	0.0478183	1.05864	0.502434	2.70332	0.0850711	1.64468	0.278536
Npepps	Npepps	F1M9V7	F1M9V7;Q3B8Q9;Q8VID2;A0A8I5XWV8	3/3/0/0/0	NA	NA	NA	NA	NA	NA	NA	NA	NA	NA	NA	NA	NA	NA	NA	NA	NA	NA	NA	NA	NA	NA
Nptx1	Nptx1	A0A0H2UHC1	A0A0H2UHC1;P47971	18/5/4/4/5	0 ¬± 0.738	-6.409 ¬± 0.825	-8.164 ¬± 0.825	-6.861 ¬± 0.738	-1.04368	-1.53944	-1.1559	-0.495762	-0.112216	0.383546	-6.40871	4.67148e-05	-8.1645	3.46605e-06	-6.86052	1.23714e-05	-1.75579	0.154475	-0.451813	0.689226	1.30397	0.258276
Nptxr	Nptxr	O35764	O35764	18/5/4/4/5	0 ¬± 0.748	0.43 ¬± 0.836	-0.99 ¬± 0.836	0.513 ¬± 0.748	0.190914	-0.568268	0.224738	-0.759183	0.0338244	0.793007	0.430359	0.706987	-0.990297	0.39222	0.512724	0.635298	-1.42066	0.249476	0.082365	0.942503	1.50302	0.201603
Nptxr.F1LSY2	Nptxr	F1LSY2	F1LSY2	10/4/3/0/3	0 ¬± 0.83	1.085 ¬± 0.959	NA	1.82 ¬± 0.959	0.584552	NA	0.878025	NA	0.293474	NA	1.08536	0.420484	NA	NA	1.82031	0.19438	NA	NA	0.734948	0.604625	NA	NA
Nrcam	Nrcam	Q6PW35	Q6PW35;A0A8I6ADS1;A0A0G2K329;Q6PW38;Q6PW37;A0A1W5DU98;Q6PW36;Q6PW39;A0A8J8YHB8;Q6PW34;A0A0G2K498;A0A0G2JW27;A0A0G2K4Z2;A0A8J8XN34;A0A0G2K3Q5;P97686	18/5/4/4/5	0 ¬± 0.736	-2.589 ¬± 0.822	-4.741 ¬± 0.822	-1.387 ¬± 0.736	-0.446565	-0.964261	-0.221924	-0.517696	0.224641	0.742338	-2.5892	0.0341732	-4.74106	0.000737593	-1.38673	0.203777	-2.15186	0.0854863	1.20247	0.29417	3.35433	0.00881849
Nrxn1	Nrxn1	A0A8I6A146	A0A8I6A146;A0A8I6GKK5;A0A8I6GKH3;M0RBN6;A0A0U1RRR4;Q63372;A0A8I5ZTY7;Q63373	12/5/3/1/3	0 ¬± 0.346	-1.108 ¬± 0.446	-1.654 ¬± 0.773	-1.466 ¬± 0.446	-1.20982	-2.71083	-2.00548	-1.50101	-0.795663	0.705347	-1.10802	0.0853767	-1.65372	0.0866813	-1.46574	0.0318353	-0.545701	0.558048	-0.357719	0.586536	0.187983	0.838513
Nrxn2	Nrxn2	A0A8I5ZY56	A0A8I5ZY56;D3ZAD6;A0A8I6GD15;Q63374;D3ZTM0;A0A8I6GML4;Q63376	3/2/1/0/0	NA	NA	NA	NA	NA	NA	NA	NA	NA	NA	NA	NA	NA	NA	NA	NA	NA	NA	NA	NA	NA	NA
Nrxn3	Nrxn3	A0A8I6GES9	A0A8I6GES9;A0A8I6GKC4;D3ZKS5;A0A8I6GKL9;A0A8I6ACR6;D3ZSD9;A0A8I6A3D2	17/5/4/3/5	0 ¬± 0.335	-1.008 ¬± 0.374	-1.645 ¬± 0.432	-1.104 ¬± 0.335	-0.865414	-1.92112	-0.982707	-1.0557	-0.117293	0.938409	-1.00803	0.0659664	-1.64452	0.0100804	-1.1038	0.036468	-0.636488	0.28577	-0.0957719	0.851695	0.540716	0.340685
Nrxn3.Q07310	Nrxn3	Q07310	Q07310	1/0/0/0/1	NA	NA	NA	NA	NA	NA	NA	NA	NA	NA	NA	NA	NA	NA	NA	NA	NA	NA	NA	NA	NA	NA
Ntm	Ntm	A0A8I6AE09	A0A8I6AE09;A0A8I6GEH9;Q62718	17/5/4/3/5	0 ¬± 0.396	0.615 ¬± 0.443	0.722 ¬± 0.511	0.101 ¬± 0.396	0.171956	0.200032	0.0296122	0.0280765	-0.142344	-0.17042	0.61479	0.319779	0.722315	0.284458	0.100718	0.860119	0.107525	0.876183	-0.514072	0.402721	-0.621598	0.354213
Ntrk2	Ntrk2	Q7TSD7	Q7TSD7;A0A8I5ZVM2;A0A8I5ZLZ3;A0A0G2K5X6;Q63604	7/2/0/3/2	NA	NA	NA	NA	NA	NA	NA	NA	NA	NA	NA	NA	NA	NA	NA	NA	NA	NA	NA	NA	NA	NA
Nucb1	Nucb1	Q63083	Q63083;A0A0G2K9Z3;Q6P6Q3	18/5/4/4/5	0 ¬± 0.823	-2.578 ¬± 0.92	-1.365 ¬± 0.92	-2.368 ¬± 0.823	-1.12975	-0.488915	-0.996417	0.64084	0.133338	-0.507502	-2.57785	0.0555846	-1.36458	0.287743	-2.36778	0.0613685	1.21327	0.367056	0.210071	0.867345	-1.0032	0.430135
O62937		O62937	O62937	18/5/4/4/5	0 ¬± 1.769	12.974 ¬± 1.978	8.195 ¬± 1.978	11.953 ¬± 1.769	2.16746	1.68075	2.07636	-0.486709	-0.091096	0.395613	12.9739	0.000239202	8.19507	0.00801953	11.9527	0.000294885	-4.77886	0.109631	-1.02121	0.706156	3.75765	0.178644
Oaf	Oaf	Q6AYE5	Q6AYE5	7/2/2/0/3	NA	NA	NA	NA	NA	NA	NA	NA	NA	NA	NA	NA	NA	NA	NA	NA	NA	NA	NA	NA	NA	NA
Ogn	Ogn	D3ZVB7	D3ZVB7;A0A1W2Q6Q0	18/5/4/4/5	0 ¬± 0.286	-0.602 ¬± 0.32	-0.877 ¬± 0.32	-0.161 ¬± 0.286	-0.601658	-0.991283	-0.137936	-0.389625	0.463722	0.853346	-0.601791	0.182999	-0.877034	0.0604906	-0.160914	0.697115	-0.275243	0.553	0.440877	0.32213	0.71612	0.117695
Olfm1	Olfm1	Q62609	Q62609	14/3/3/3/5	0 ¬± 0.493	0.33 ¬± 0.493	1.476 ¬± 0.493	0.689 ¬± 0.382	0.204093	0.748878	0.398015	0.544785	0.193922	-0.350863	0.329543	0.646878	1.47569	0.0605532	0.688946	0.295512	1.14615	0.131513	0.359403	0.577447	-0.786746	0.23609
Olfml1	Olfml1	Q66H86	Q66H86	3/1/0/0/2	NA	NA	NA	NA	NA	NA	NA	NA	NA	NA	NA	NA	NA	NA	NA	NA	NA	NA	NA	NA	NA	NA
Olfml2a	Olfml2a	D3ZMR0	D3ZMR0	17/5/4/3/5	0 ¬± 0.488	-1.93 ¬± 0.546	-2.684 ¬± 0.63	-1.388 ¬± 0.488	-0.667126	-1.04403	-0.446753	-0.3769	0.220373	0.597273	-1.92956	0.0205511	-2.68414	0.00504087	-1.3879	0.0655287	-0.754582	0.381724	0.541658	0.47247	1.29624	0.127805
Omg	Omg	Q7TQ25	Q7TQ25;Q7TNM3;F7EYB9	17/5/4/3/5	0 ¬± 0.525	-2.836 ¬± 0.587	-3.055 ¬± 0.678	-1.063 ¬± 0.525	-0.502381	-0.549677	-0.168486	-0.0472963	0.333895	0.381192	-2.83566	0.00322181	-3.05522	0.00345932	-1.06291	0.175772	-0.219554	0.810338	1.77276	0.0422815	1.99231	0.0369468
Opcml	Opcml	A0A0G2K657	A0A0G2K657;A0A8I6A2A2;P32736;F1M2I5	18/5/4/4/5	0 ¬± 0.925	1.552 ¬± 1.034	-0.611 ¬± 1.034	1.059 ¬± 0.925	0.301066	-0.13825	0.212033	-0.439316	-0.0890327	0.350283	1.55197	0.28204	-0.611141	0.666244	1.05883	0.431698	-2.16311	0.161183	-0.493136	0.727509	1.66998	0.248587
Orm1	Orm1	A0A0H2UHF8	A0A0H2UHF8;P02764;A0A8I5ZVI6;A0A8I5ZRW3	18/5/4/4/5	0 ¬± 0.474	-0.14 ¬± 0.53	-0.034 ¬± 0.53	-0.504 ¬± 0.474	-0.0382679	-0.00912548	-0.142334	0.0291424	-0.104066	-0.133208	-0.140477	0.846134	-0.0338377	0.962694	-0.504173	0.464202	0.106639	0.88882	-0.363696	0.616767	-0.470335	0.518802
P01681		P01681	P01681	2/0/2/0/0	NA	NA	NA	NA	NA	NA	NA	NA	NA	NA	NA	NA	NA	NA	NA	NA	NA	NA	NA	NA	NA	NA
P01805		P01805	P01805	18/5/4/4/5	0 ¬± 0.505	-1.145 ¬± 0.564	-1.683 ¬± 0.564	-1.161 ¬± 0.505	-0.428123	-0.683508	-0.434797	-0.255384	-0.00667362	0.248711	-1.14544	0.152557	-1.68334	0.0431705	-1.16075	0.126225	-0.537892	0.511303	-0.0153014	0.984161	0.522591	0.501338
P01836		P01836	P01836	18/5/4/4/5	0 ¬± 1.55	21.081 ¬± 1.733	23.152 ¬± 1.733	22.376 ¬± 1.55	1.56045	1.65124	1.61787	0.0907869	0.0574205	-0.0333663	21.0806	3.09117e-07	23.1521	9.8186e-08	22.3756	7.21969e-08	2.07155	0.412087	1.29501	0.586254	-0.776534	0.743287
P20762		P20762	P20762	17/4/4/4/5	0 ¬± 1.646	3.757 ¬± 1.646	2.772 ¬± 1.646	4.847 ¬± 1.472	1.72613	1.43462	1.99232	-0.291517	0.266183	0.5577	3.75656	0.130518	2.77153	0.255016	4.84745	0.0468905	-0.985025	0.679048	1.0909	0.629501	2.07592	0.364264
Pa2g4	Pa2g4	A0A8I6GDG3	A0A8I6GDG3;Q6AYD3	2/1/1/0/0	NA	NA	NA	NA	NA	NA	NA	NA	NA	NA	NA	NA	NA	NA	NA	NA	NA	NA	NA	NA	NA	NA
Pam	Pam	P14925	P14925;A0A8I5ZMR1	18/5/4/4/5	0 ¬± 0.387	0.391 ¬± 0.433	-0.645 ¬± 0.433	-0.176 ¬± 0.387	0.144409	-0.27505	-0.0701126	-0.419459	-0.214522	0.204937	0.391197	0.511558	-0.64499	0.285477	-0.176266	0.752282	-1.03619	0.112668	-0.567464	0.345124	0.468723	0.433138
Park7	Park7	O88767	O88767;A0A8I6GCY6;Q5BKC3;A0A8I5ZNN1	9/4/3/0/2	0 ¬± 0.575	-0.111 ¬± 0.664	NA	-0.039 ¬± 0.813	-0.142754	NA	-0.0492578	NA	0.0934967	NA	-0.110593	0.903879	NA	NA	-0.039403	0.969713	NA	NA	0.0711901	0.948119	NA	NA
Pcolce	Pcolce	O08628	O08628;Q5RJN2	18/5/4/4/5	0 ¬± 0.368	-1.444 ¬± 0.412	-1.209 ¬± 0.412	-0.44 ¬± 0.368	-0.900274	-0.710212	-0.220086	0.190062	0.680188	0.490126	-1.44421	0.0204144	-1.20949	0.0460271	-0.440173	0.412305	0.234717	0.693014	1.00404	0.0906376	0.769319	0.185511
Pcsk1n	Pcsk1n	Q9QXU9	Q9QXU9;G3V6X7	18/5/4/4/5	0 ¬± 0.31	-0.355 ¬± 0.347	-0.293 ¬± 0.347	-0.43 ¬± 0.31	-0.13789	-0.112892	-0.168498	0.024998	-0.0306074	-0.0556055	-0.355442	0.457627	-0.293499	0.538366	-0.429837	0.343823	0.0619425	0.9013	-0.0743949	0.87526	-0.136337	0.773822
Pdia3	Pdia3	P11598	P11598;A0A8I6GAH4;A0A0H2UHM5	1/1/0/0/0	NA	NA	NA	NA	NA	NA	NA	NA	NA	NA	NA	NA	NA	NA	NA	NA	NA	NA	NA	NA	NA	NA
Pdxk	Pdxk	A0A8I5ZY09	A0A8I5ZY09;G3V647;A0A8I6AAM1;O35331	3/3/0/0/0	NA	NA	NA	NA	NA	NA	NA	NA	NA	NA	NA	NA	NA	NA	NA	NA	NA	NA	NA	NA	NA	NA
Pebp1	Pebp1	P31044	P31044;A0A8I5ZLC1;A0A8I5ZQN0	16/5/4/2/5	0 ¬± 0.334	-0.579 ¬± 0.373	-0.81 ¬± 0.528	-0.444 ¬± 0.334	-0.953028	-1.62634	-0.666941	-0.673312	0.286087	0.959399	-0.579308	0.26964	-0.810141	0.218775	-0.443551	0.365803	-0.230833	0.72713	0.135757	0.79083	0.36659	0.567941
Pgam1	Pgam1	P25113	P25113	2/1/0/0/1	NA	NA	NA	NA	NA	NA	NA	NA	NA	NA	NA	NA	NA	NA	NA	NA	NA	NA	NA	NA	NA	NA
Pgam2	Pgam2	P16290	P16290;A0A8I5ZLA8	15/4/3/3/5	0 ¬± 0.475	0.263 ¬± 0.548	-0.649 ¬± 0.548	-0.297 ¬± 0.425	0.40659	-2.34285	-0.661329	-2.74944	-1.06792	1.68152	0.263198	0.723464	-0.649108	0.389792	-0.29728	0.649719	-0.912306	0.26401	-0.560478	0.435945	0.351828	0.621816
Pgd	Pgd	P85968	P85968;Q7TP11;A0A0G2K7Q8	1/1/0/0/0	NA	NA	NA	NA	NA	NA	NA	NA	NA	NA	NA	NA	NA	NA	NA	NA	NA	NA	NA	NA	NA	NA
Pgk1;RGD1560402	Pgk1;RGD1560402	P16617	P16617;A0A096MJL6;M0R6Y8;Q5XIV1;A0A8I6A6N5	13/4/4/3/2	0 ¬± 0.362	-0.148 ¬± 0.362	-0.734 ¬± 0.418	0.016 ¬± 0.512	-0.271327	-2.72251	0.026936	-2.45118	0.298263	2.74945	-0.148389	0.778334	-0.734394	0.216522	0.0163118	0.979797	-0.586005	0.316526	0.164701	0.798564	0.750706	0.285021
Pglyrp2	Pglyrp2	Q5I0H8	Q5I0H8;M0R485;CON__ENSEMBL:ENSBTAP00000016285	16/5/3/3/5	0 ¬± 0.852	-3.224 ¬± 1.1	-5.394 ¬± 1.1	-2.279 ¬± 0.852	-0.92025	-2.24394	-0.585034	-1.32369	0.335216	1.6589	-3.2244	0.0389827	-5.39397	0.00220412	-2.27936	0.0829702	-2.16957	0.188479	0.945039	0.509978	3.1146	0.0449549
Pgm1	Pgm1	Q499Q4	Q499Q4;A1A5L2;A0A8I5ZRI9;A0A8I6AV00;P38652;Q62752	5/2/2/0/1	NA	NA	NA	NA	NA	NA	NA	NA	NA	NA	NA	NA	NA	NA	NA	NA	NA	NA	NA	NA	NA	NA
Pkm	Pkm	A0A8I6ABE3	A0A8I6ABE3;P11980;A0A8I6G5T6;A0A0G2JVG3;Q6P7S0;M0RD14;A0A8I6AKN1;A0A8I6A7K2;A0A8I6A0Y9;A0A8I6G3S8;B1WBN9;A0A0H2UI07;P12928	18/5/4/4/5	0 ¬± 0.381	0.096 ¬± 0.426	-1.003 ¬± 0.426	-0.307 ¬± 0.381	0.0532731	-0.716294	-0.183902	-0.769568	-0.237176	0.532392	0.0964445	0.868386	-1.00336	0.100954	-0.306851	0.578001	-1.0998	0.0892686	-0.403296	0.491912	0.696508	0.243029
Pkp1	Pkp1	D3ZY51	D3ZY51	1/0/0/1/0	NA	NA	NA	NA	NA	NA	NA	NA	NA	NA	NA	NA	NA	NA	NA	NA	NA	NA	NA	NA	NA	NA
Pla2g7	Pla2g7	A0A8I6GE94	A0A8I6GE94;A0A8I5Y241;Q5M7T7	18/5/4/4/5	0 ¬± 0.314	0.032 ¬± 0.351	-0.603 ¬± 0.351	0.638 ¬± 0.314	0.0218285	-0.484434	0.380268	-0.506263	0.35844	0.864702	0.0322315	0.946398	-0.603012	0.221163	0.637602	0.172932	-0.635243	0.221429	0.60537	0.219458	1.24061	0.0196118
Pld4	Pld4	B1WBV8	B1WBV8;A0A8I6A8P9;G3V904	9/1/3/1/4	-0.719 ¬± 0.87	0 ¬± 0.502	0.419 ¬± 0.87	0.961 ¬± 0.435	0.851406	1.18452	1.52558	0.33311	0.674174	0.341064	0.719321	0.506095	1.13844	0.39737	1.68058	0.144675	0.419123	0.693895	0.96126	0.207719	0.542138	0.601386
Plg	Plg	Q01177	Q01177;A0A8I5ZVK5;Q7TP84;A0A0G2K6S8;CON__P06868	18/5/4/4/5	0 ¬± 1.41	-3.024 ¬± 1.576	-2.245 ¬± 1.576	-1.074 ¬± 1.41	-0.311805	-0.224814	-0.103169	0.086991	0.208635	0.121644	-3.02388	0.174593	-2.24488	0.306314	-1.0737	0.598598	0.779004	0.731885	1.95018	0.371951	1.17118	0.588361
Plod3	Plod3	Q5U367	Q5U367;A0A8I6A8W8	13/4/3/1/5	0 ¬± 0.629	-0.112 ¬± 0.727	0.985 ¬± 1.259	0.514 ¬± 0.563	-0.085065	0.588711	0.336731	0.673776	0.421796	-0.25198	-0.111878	0.909921	0.984594	0.501883	0.513674	0.55804	1.09647	0.469939	0.625552	0.513352	-0.47092	0.740573
Plp1	Plp1	P60203	P60203;A0A097BVK2;Q63436;Q63440;Q63441;Q63437	4/4/0/0/0	NA	NA	NA	NA	NA	NA	NA	NA	NA	NA	NA	NA	NA	NA	NA	NA	NA	NA	NA	NA	NA	NA
Pltp	Pltp	E9PSP1	E9PSP1;A0A8I6AGE7	18/5/4/4/5	0 ¬± 0.644	0.184 ¬± 0.72	-1.207 ¬± 0.72	0.299 ¬± 0.644	0.0698309	-0.567142	0.11174	-0.636973	0.0419088	0.678882	0.184231	0.851559	-1.20749	0.232015	0.299156	0.747538	-1.39172	0.193453	0.114925	0.907036	1.50665	0.141333
Plxdc2	Plxdc2	B5DEZ8	B5DEZ8;F7EUH5;A0A8I5ZQ78	18/5/4/4/5	0 ¬± 1.41	-2.662 ¬± 1.577	-4.658 ¬± 1.577	-2.849 ¬± 1.41	-0.354046	-0.691668	-0.38257	-0.337622	-0.0285239	0.309099	-2.66168	0.228906	-4.65843	0.0449276	-2.84903	0.175096	-1.99675	0.385695	-0.187344	0.930688	1.8094	0.406781
Plxnb2	Plxnb2	D3ZQ57	D3ZQ57;A0A0G2K2Y9	16/5/4/2/5	0 ¬± 0.343	-1.484 ¬± 0.384	-1.381 ¬± 0.542	-0.448 ¬± 0.343	-1.55031	-1.36853	-0.319881	0.181781	1.23043	1.04865	-1.48436	0.0137205	-1.38102	0.0524946	-0.448227	0.373795	0.103341	0.878979	1.03613	0.0670656	0.93279	0.171798
Pnp	Pnp	P85973	P85973;A0A8I5Y9C1	10/5/2/1/2	0 ¬± 0.381	-0.747 ¬± 0.603	-0.761 ¬± 0.853	-0.669 ¬± 0.603	-1.08017	-1.1099	-0.919974	-0.0297234	0.160199	0.189923	-0.747441	0.335231	-0.761119	0.446388	-0.668663	0.384889	-0.0136785	0.989977	0.0787772	0.929413	0.0924556	0.93235
Pon1	Pon1	P55159	P55159;A0A8I5ZN72	10/5/1/1/3	0 ¬± 0.627	-0.288 ¬± 1.402	-0.125 ¬± 1.402	0.599 ¬± 0.809	-0.239182	-0.0985199	0.397737	0.140662	0.636919	0.496257	-0.288194	0.857337	-0.12452	0.938017	0.598817	0.579959	0.163674	0.936895	0.887011	0.603523	0.723337	0.670688
Ppia	Ppia	A0A0G2K1P0	A0A0G2K1P0;A0A8I5ZPK0;P10111;A0A8I6A629;A0A8I5Y1J2;A0A8I6A3L4;M0RCZ9	16/5/4/3/4	0 ¬± 0.297	-0.9 ¬± 0.333	-0.888 ¬± 0.384	-1.035 ¬± 0.333	-1.28014	-1.25257	-1.62595	0.0275678	-0.345811	-0.373379	-0.900465	0.0665049	-0.888305	0.0923891	-1.0348	0.0388239	0.0121599	0.981297	-0.134339	0.780033	-0.146498	0.777979
Ppib	Ppib	A0A8I6GG55	A0A8I6GG55;P24368	5/2/1/1/1	NA	NA	NA	NA	NA	NA	NA	NA	NA	NA	NA	NA	NA	NA	NA	NA	NA	NA	NA	NA	NA	NA
Ppic	Ppic	F7FHM1	F7FHM1;Q6AYQ9	17/5/4/3/5	0 ¬± 0.392	-0.933 ¬± 0.439	-1.948 ¬± 0.506	-1.833 ¬± 0.392	-0.412925	-1.05827	-0.968945	-0.645347	-0.55602	0.0893273	-0.932735	0.13688	-1.94788	0.00945655	-1.83294	0.00569722	-1.01514	0.153566	-0.900201	0.149944	0.114943	0.860338
Ppt1	Ppt1	P45479	P45479;A0A8I6A0R6;A0A8I6AJP6	16/4/4/3/5	0 ¬± 1.108	4.605 ¬± 1.108	-0.489 ¬± 1.28	1.396 ¬± 0.991	1.25639	-0.230464	0.507124	-1.48685	-0.749266	0.737588	4.60475	0.0124261	-0.489458	0.777445	1.39642	0.366223	-5.09421	0.0108867	-3.20833	0.0519423	1.88588	0.266691
Prdx1	Prdx1	A0A0G2K3Z9	A0A0G2K3Z9;Q63716;A0A8I5Y2B8;A0A8I6AAF3	7/2/1/3/1	NA	NA	NA	NA	NA	NA	NA	NA	NA	NA	NA	NA	NA	NA	NA	NA	NA	NA	NA	NA	NA	NA
Prdx2	Prdx2	A0A8I6G2K0	A0A8I6G2K0;A0A0G2JSH9;P35704	16/4/4/4/4	0 ¬± 0.463	0.354 ¬± 0.463	-0.617 ¬± 0.463	-0.008 ¬± 0.463	0.486229	-1.73057	-0.0134901	-2.2168	-0.499719	1.71708	0.353686	0.599215	-0.616572	0.365261	-0.00821344	0.990205	-0.970258	0.164434	-0.361899	0.590864	0.608358	0.371464
Prdx3	Prdx3	G3V7I0	G3V7I0;A0A8I5ZMG4;A0A8I6A0U2;Q9Z0V6	2/1/0/1/0	NA	NA	NA	NA	NA	NA	NA	NA	NA	NA	NA	NA	NA	NA	NA	NA	NA	NA	NA	NA	NA	NA
Prdx6	Prdx6	A0A8I6A038	A0A8I6A038;A0A8I5ZYW1;O35244;A0A8I6ASU0	7/5/1/0/1	0 ¬± 0.447	-0.299 ¬± 1	NA	0.213 ¬± 1	-0.354948	NA	0.208316	NA	0.563263	NA	-0.29949	0.798085	NA	NA	0.213305	0.855102	NA	NA	0.512795	0.73525	NA	NA
Prg4	Prg4	B0BNA0	B0BNA0;F1LRA5;A0A8I6A1N7	4/3/0/0/1	0 ¬± 0.577	NA	NA	-0.415 ¬± 1	NA	NA	-0.458752	NA	NA	NA	NA	NA	NA	NA	-0.415246	0.753558	NA	NA	NA	NA	NA	NA
Prl	Prl	B2RYT1	B2RYT1;B5DEM6;A0A8I5ZZT7;P01237;Q63293;Q58AV0	1/0/1/0/0	NA	NA	NA	NA	NA	NA	NA	NA	NA	NA	NA	NA	NA	NA	NA	NA	NA	NA	NA	NA	NA	NA
Prnp	Prnp	P13852	P13852	18/5/4/4/5	0 ¬± 0.968	-0.498 ¬± 1.082	-0.59 ¬± 1.082	-0.67 ¬± 0.968	-0.0796191	-0.0947306	-0.108062	-0.0151115	-0.0284426	-0.0133311	-0.498129	0.736665	-0.589608	0.690853	-0.669518	0.632388	-0.0914789	0.953188	-0.171388	0.907722	-0.0799093	0.956892
Pros1	Pros1	M0R5R0	M0R5R0;P53813;A0A8I6APZ0;Q62628	14/5/2/2/5	0 ¬± 0.366	-0.041 ¬± 0.578	-0.906 ¬± 0.578	0.19 ¬± 0.366	-0.0486741	-1.88717	0.205217	-1.8385	0.253892	2.09239	-0.0411851	0.953165	-0.905826	0.214795	0.189765	0.721211	-0.864641	0.315028	0.23095	0.742567	1.09559	0.140233
Prrt3	Prrt3	D3ZQA9	D3ZQA9;D3ZWQ0	15/5/3/4/3	0 ¬± 0.668	0.968 ¬± 0.862	-0.984 ¬± 0.747	3.575 ¬± 0.862	0.332411	-0.440938	0.968618	-0.773349	0.636208	1.40956	0.967895	0.393907	-0.983691	0.347334	3.57463	0.00737356	-1.95159	0.115158	2.60673	0.0558594	4.55832	0.00210185
Prss1	Prss1	P00762	P00762	1/0/1/0/0	NA	NA	NA	NA	NA	NA	NA	NA	NA	NA	NA	NA	NA	NA	NA	NA	NA	NA	NA	NA	NA	NA
Psap	Psap	A0A8I6A1Z1	A0A8I6A1Z1;Q6P7A4;A0A8I6ASQ4;P10960	18/5/4/4/5	0 ¬± 0.344	-0.412 ¬± 0.385	-0.896 ¬± 0.385	-0.037 ¬± 0.344	-0.318019	-0.810673	-0.026117	-0.492654	0.291902	0.784556	-0.412153	0.437756	-0.89561	0.104551	-0.0373759	0.939845	-0.483457	0.389076	0.374777	0.479593	0.858234	0.118462
Ptgds	Ptgds	P22057	P22057	18/5/4/4/5	0 ¬± 1.257	-0.037 ¬± 1.405	2.11 ¬± 1.405	-0.459 ¬± 1.257	-0.00304668	0.164404	-0.0383508	0.16745	-0.0353041	-0.202755	-0.0368769	0.984671	2.10998	0.281921	-0.458565	0.80018	2.14686	0.298289	-0.421688	0.826251	-2.56855	0.194605
Ptges3	Ptges3	A0A8I6ATR8	A0A8I6ATR8;A0A8I5ZQW8;A0A8I5ZTE4;B2GV92;A0A8I6AQE2;A0A8I5ZZQ2;P83868	6/2/2/1/1	NA	NA	NA	NA	NA	NA	NA	NA	NA	NA	NA	NA	NA	NA	NA	NA	NA	NA	NA	NA	NA	NA
Ptn	Ptn	A0A8I5ZQE2	A0A8I5ZQE2;P63090	13/3/2/3/5	0 ¬± 0.577	-0.292 ¬± 0.707	-0.053 ¬± 0.577	0.723 ¬± 0.447	-0.306031	-0.0513535	0.55934	0.254677	0.865371	0.610694	-0.291828	0.756341	-0.0533916	0.949256	0.723088	0.347659	0.238436	0.799684	1.01492	0.255674	0.77648	0.315046
Ptprd	Ptprd	A0A8I6A789	A0A8I6A789;A0A8I5ZQN2;A0A8I6AEM0;M0RB22;A0A8I6A1V1;A0A8I6A6R5	12/5/2/1/4	0 ¬± 0.361	-1.747 ¬± 0.57	-2.249 ¬± 0.807	-1.487 ¬± 0.403	-1.57561	-2.7883	-1.20322	-1.21269	0.372399	1.58509	-1.74705	0.0321942	-2.24854	0.0344751	-1.48728	0.0251266	-0.50149	0.625455	0.259773	0.719681	0.761263	0.423179
Ptprf	Ptprf	A0A8I5ZVM7	A0A8I5ZVM7;G3V8P4;A0A0G2JT62;Q64604;A0A8I6G9U8;Q4JFC6	3/2/0/0/1	NA	NA	NA	NA	NA	NA	NA	NA	NA	NA	NA	NA	NA	NA	NA	NA	NA	NA	NA	NA	NA	NA
Ptprg	Ptprg	Q8CIN0	Q8CIN0;Q8CIN1;A0A0G2K561;Q8CIN2;A0A8I6A6D9;Q8CIN3;F1LP13	11/5/3/1/2	0 ¬± 0.913	1.118 ¬± 1.179	1.61 ¬± 2.042	-0.79 ¬± 1.444	0.465773	0.631329	-0.45299	0.165557	-0.918763	-1.08432	1.11781	0.478017	1.61044	0.494965	-0.790486	0.657683	0.492629	0.840483	-1.9083	0.340118	-2.40093	0.369107
Ptprn2	Ptprn2	A0A8I6AHT8	A0A8I6AHT8;Q63475	2/2/0/0/0	NA	NA	NA	NA	NA	NA	NA	NA	NA	NA	NA	NA	NA	NA	NA	NA	NA	NA	NA	NA	NA	NA
Ptprs;LAR-PTP2	Ptprs;LAR-PTP2	Q4JFL6	Q4JFL6;M0RA99;A0A8I5ZXQ0;Q4JFL7;Q4JFL8;A0A0G2K1N1;A0A8I6AF78;A0A8I5ZXU5;Q64605;M0R711	15/5/3/3/4	0 ¬± 0.631	-1.538 ¬± 0.814	-2.518 ¬± 0.814	-2.093 ¬± 0.705	-0.588647	-1.14695	-0.877812	-0.558306	-0.289164	0.269141	-1.53817	0.163473	-2.51785	0.0325658	-2.09265	0.0490675	-0.979683	0.413069	-0.554483	0.616928	0.4252	0.7006
Ptprz1	Ptprz1	A0A8I6ATT5	A0A8I6ATT5;F1LMY3;Q62656	18/5/4/4/5	0 ¬± 0.864	-4.464 ¬± 0.966	-6.363 ¬± 0.966	-4.072 ¬± 0.864	-0.96332	-1.70991	-0.84772	-0.746594	0.115601	0.862194	-4.46446	0.00393356	-6.36341	0.00022904	-4.07232	0.0049154	-1.89894	0.186044	0.39214	0.766563	2.29108	0.0987378
Pvalb	Pvalb	P02625	P02625	12/3/4/3/2	0 ¬± 0.424	-0.294 ¬± 0.367	-0.856 ¬± 0.424	1.106 ¬± 0.519	-0.517069	-3.03967	1.0941	-2.5226	1.61117	4.13377	-0.293673	0.614669	-0.856411	0.190968	1.1064	0.137385	-0.562738	0.34498	1.40007	0.0588127	1.96281	0.0190387
Pygm	Pygm	A0A8I6A9J1	A0A8I6A9J1;A0A8I6A2T3;G3V8V3;A0A8I6G867;B1WBU9;P09812;A0A8I6G9W3;A0A8I6GKE5;G3V6Y6;P53534;P09811;Q64607	6/3/2/0/1	0 ¬± 0.71	0.641 ¬± 0.87	NA	0.309 ¬± 1.23	0.981858	NA	0.55522	NA	-0.426637	NA	0.641386	0.60784	NA	NA	0.30878	0.841839	NA	NA	-0.332607	0.83943	NA	NA
Q5D178		Q5D178	Q5D178;Q63335;Q6LDR4	1/1/0/0/0	NA	NA	NA	NA	NA	NA	NA	NA	NA	NA	NA	NA	NA	NA	NA	NA	NA	NA	NA	NA	NA	NA
Q6LDG8		Q6LDG8	Q6LDG8	13/2/4/4/3	-1.361 ¬± 0.706	0 ¬± 0.499	-0.588 ¬± 0.499	-1.045 ¬± 0.576	0.973533	0.629932	0.291084	-0.343601	-0.682449	-0.338848	1.36072	0.150001	0.77309	0.394542	0.315678	0.737031	-0.587629	0.42674	-1.04504	0.20375	-0.457412	0.563402
Q71DI1		Q71DI1	Q71DI1	18/5/4/4/5	0 ¬± 0.739	4.383 ¬± 0.827	-1.108 ¬± 0.827	-0.025 ¬± 0.739	1.19266	-0.567199	-0.0107216	-1.75986	-1.20338	0.556478	4.38347	0.00144522	-1.10828	0.334625	-0.0252429	0.981081	-5.49174	0.00034283	-4.40871	0.00138205	1.08304	0.345387
Qpct	Qpct	D4AC85	D4AC85;A0A0G2K497;O70288	6/2/2/0/2	NA	NA	NA	NA	NA	NA	NA	NA	NA	NA	NA	NA	NA	NA	NA	NA	NA	NA	NA	NA	NA	NA
Qsox1	Qsox1	Q6IUU3	Q6IUU3	10/4/2/0/4	0 ¬± 0.354	-0.38 ¬± 0.5	NA	-0.583 ¬± 0.354	-0.723017	NA	-1.33826	NA	-0.615242	NA	-0.380219	0.554616	NA	NA	-0.583105	0.282037	NA	NA	-0.202887	0.750278	NA	NA
Rad51ap2	Rad51ap2	M0R7M4	M0R7M4	18/5/4/4/5	0 ¬± 0.945	5.434 ¬± 1.057	-1.185 ¬± 1.057	-0.835 ¬± 0.945	0.982616	-0.345194	-0.234305	-1.32781	-1.21692	0.110888	5.43374	0.00183329	-1.18467	0.417554	-0.83454	0.542565	-6.61841	0.000573839	-6.26828	0.000582057	0.350126	0.808582
Rarres2	Rarres2	F7FP65	F7FP65;Q5BK77;A0A8I6AUZ6	10/5/2/1/2	0 ¬± 0.834	2.241 ¬± 1.319	-0.861 ¬± 1.866	1.099 ¬± 1.319	1.00991	-0.712425	0.582184	-1.72234	-0.427729	1.29461	2.24086	0.201121	-0.861399	0.688078	1.09881	0.507841	-3.10226	0.223393	-1.14205	0.562899	1.96021	0.42389
Rbp4	Rbp4	A0A8I6GFV5	A0A8I6GFV5;B2RZC1;P04916	18/5/4/4/5	0 ¬± 1.083	1.799 ¬± 1.211	-1.462 ¬± 1.211	1.625 ¬± 1.083	0.211777	-0.198444	0.192621	-0.410221	-0.0191556	0.391065	1.7986	0.28699	-1.46185	0.383514	1.62484	0.306814	-3.26045	0.0777247	-0.173763	0.916355	3.08669	0.0782798
Reln	Reln	F1LZI7	F1LZI7;F1LM29;P58751	17/5/4/3/5	0 ¬± 0.43	-2.328 ¬± 0.481	-3.091 ¬± 0.556	-2.219 ¬± 0.43	-0.952512	-1.48085	-0.890623	-0.52834	0.0618888	0.590229	-2.32761	0.00319578	-3.0908	0.000720024	-2.21853	0.00296349	-0.763183	0.318001	0.109087	0.868402	0.87227	0.236447
RGD1310081	RGD1310081	D3ZK35	D3ZK35	1/0/0/0/1	NA	NA	NA	NA	NA	NA	NA	NA	NA	NA	NA	NA	NA	NA	NA	NA	NA	NA	NA	NA	NA	NA
RGD1310507	RGD1310507	A0A8I6AEF9	A0A8I6AEF9;A0A0G2K896;A0A8I6AHP0;Q6QI47;E9PST1;Q7TP83;Q6TUG7	18/5/4/4/5	0 ¬± 0.711	-1.535 ¬± 0.795	-2.434 ¬± 0.795	-1.569 ¬± 0.711	-0.35443	-0.611402	-0.363377	-0.256973	-0.00894731	0.248025	-1.5347	0.172021	-2.43387	0.0385929	-1.56878	0.140931	-0.899165	0.437048	-0.0340724	0.974958	0.865092	0.430733
RGD1563231	RGD1563231	M0RCN6	M0RCN6	15/3/4/4/4	0 ¬± 0.502	0.941 ¬± 0.435	0.411 ¬± 0.435	0.092 ¬± 0.435	0.647756	0.318834	0.0776225	-0.328922	-0.570133	-0.241211	0.941293	0.184303	0.410782	0.549036	0.0918118	0.892604	-0.530511	0.406908	-0.849482	0.194743	-0.318971	0.614391
RGD1565617	RGD1565617	D3ZYE2	D3ZYE2	17/5/4/3/5	0 ¬± 0.509	1.256 ¬± 0.57	1.717 ¬± 0.658	2.028 ¬± 0.509	0.743292	0.941827	1.06188	0.198536	0.318584	0.120048	1.25641	0.1241	1.71679	0.0596119	2.02752	0.0146279	0.460384	0.605623	0.771106	0.331355	0.310722	0.714799
RGD1566189;Ftl1;Fam65b;LOC100359668;Ftl1l1;RGD1560687;LOC100362384	RGD1566189;Ftl1;Fam65b;LOC100359668;Ftl1l1;RGD1560687;LOC100362384	A0A8I6A2Z0	A0A8I6A2Z0;M0R5T8;A0A8I5ZY31;P02793;Q7TP54;F1M5T1;M0RCS3;M0R6L9;A0A8I6GIG4;M0R597	7/2/2/0/3	NA	NA	NA	NA	NA	NA	NA	NA	NA	NA	NA	NA	NA	NA	NA	NA	NA	NA	NA	NA	NA	NA
Rgma	Rgma	D4A188	D4A188;A0A8I6ACJ0	1/0/0/0/1	NA	NA	NA	NA	NA	NA	NA	NA	NA	NA	NA	NA	NA	NA	NA	NA	NA	NA	NA	NA	NA	NA
RMCP-9;Mcpt8l3;Mcpt9	RMCP-9;Mcpt8l3;Mcpt9	P97595	P97595;A0A0A0MY26;P97611;A0A0G2KAZ8	2/0/1/1/0	NA	NA	NA	NA	NA	NA	NA	NA	NA	NA	NA	NA	NA	NA	NA	NA	NA	NA	NA	NA	NA	NA
Rnase4	Rnase4	W0UVG1	W0UVG1;O55004	18/5/4/4/5	0 ¬± 0.428	0.926 ¬± 0.479	0.7 ¬± 0.479	0.934 ¬± 0.428	0.239405	0.184555	0.241143	-0.0548501	0.00173762	0.0565877	0.926341	0.171151	0.700334	0.29387	0.933642	0.145347	-0.226006	0.743415	0.00730111	0.991089	0.233307	0.721797
Rnaset2	Rnaset2	A0A8I5ZMB4	A0A8I5ZMB4;A0A8I6ALG0;D3ZCH6;B5DF79;A0A0G2K9L0	18/5/4/4/5	0 ¬± 1.171	1.587 ¬± 1.309	2.085 ¬± 1.309	3.985 ¬± 1.171	0.287374	0.366967	0.635643	0.0795929	0.348269	0.268676	1.58652	0.381744	2.08476	0.255082	3.98493	0.0305175	0.498246	0.791803	2.39841	0.193707	1.90016	0.29769
Rpn2	Rpn2	A0A8I6ABV8	A0A8I6ABV8;A0A0G2K757;A0A8I6AC60;P25235	1/1/0/0/0	NA	NA	NA	NA	NA	NA	NA	NA	NA	NA	NA	NA	NA	NA	NA	NA	NA	NA	NA	NA	NA	NA
RT1-A1b;RT1-A2b	RT1-A1b;RT1-A2b	Q9QYP8	Q9QYP8;Q31254;Q9QYP7;Q31272;Q31274;Q9QYP9;Q95459;A0A2P1NRZ0;A0A2P1NRY9;O19446;A0A2P1NRY1;Q8SNJ3;Q6MG33	3/3/0/0/0	NA	NA	NA	NA	NA	NA	NA	NA	NA	NA	NA	NA	NA	NA	NA	NA	NA	NA	NA	NA	NA	NA
RT1-Aw2;RT1.A2(C);RT1.A2f;RT1-A2;RT1.A2(N);RT1.A2(0)	RT1-Aw2;RT1.A2(C);RT1.A2f;RT1-A2;RT1.A2(N);RT1.A2(0)	P15978	P15978;O62936;Q31255;Q95568;O02949;Q6MGB8;Q9QYQ0;P79602;Q95567;Q9TP50;Q9WUX9;A0A2P1NRX4;Q861Q1;Q95577;Q95571;Q31256;B2RYE7;Q31265;Q31267;P16391;O02953;Q9JJU7;E9PTZ7;F6PT03;V5ISG7;Q6MFZ8;Q4G002;Q31277;A0A023GRW5;A0A0G2KAJ0;Q6MG01;A0A8J8XQ64;Q9WUY3;A0A8I5ZX	17/5/4/3/5	0 ¬± 0.618	7.425 ¬± 0.691	7.48 ¬± 0.797	7.256 ¬± 0.618	2.00073	2.00876	1.97596	0.00802327	-0.0247734	-0.0327967	7.42459	2.19261e-06	7.47979	5.073e-06	7.25608	1.47593e-06	0.055198	0.95906	-0.16851	0.85847	-0.223708	0.827906
RT1-L	RT1-L	Q6TH80	Q6TH80	3/3/0/0/0	NA	NA	NA	NA	NA	NA	NA	NA	NA	NA	NA	NA	NA	NA	NA	NA	NA	NA	NA	NA	NA	NA
RT1.A1(f);RT1-CE14	RT1.A1(f);RT1-CE14	Q31257	Q31257;Q31266;Q31258;A0A8J8XB15;Q5XI88;A0A2P1NRY4;Q6MG30;A0A0G2K4S5;A0A2P1NRX5;Q6MG32;Q861Q4	2/2/0/0/0	NA	NA	NA	NA	NA	NA	NA	NA	NA	NA	NA	NA	NA	NA	NA	NA	NA	NA	NA	NA	NA	NA
Rwdd4;Igh-6	Rwdd4;Igh-6	F1LM30	F1LM30;A0A0G2JYX2;A0A8I5YC45;A0A0G2JVP4;F1LPW0;Q569B8;Q5RK07;Q3SYP8	8/3/3/0/2	0 ¬± 3.55	0.482 ¬± 3.55	NA	-1.532 ¬± 4.348	0.0429437	NA	-0.145509	NA	-0.188453	NA	0.482362	0.927191	NA	NA	-1.53168	0.795861	NA	NA	-2.01404	0.734391	NA	NA
sap;Apcs	sap;Apcs	H6X338	H6X338;H6X332;H6X331;H6X324;H6X321;H6X320;H6X319;A0A0H2UHH2;P23680	17/5/3/4/5	0 ¬± 0.462	0.659 ¬± 0.597	-0.033 ¬± 0.517	-0.146 ¬± 0.462	0.398123	-0.0232952	-0.105076	-0.421418	-0.503199	-0.0817808	0.658977	0.398604	-0.0332137	0.962531	-0.145659	0.827178	-0.69219	0.396601	-0.804635	0.30594	-0.112445	0.873691
Scg2	Scg2	G3V7X2	G3V7X2;A0A8I6A821;P10362;Q8CGL8	16/5/4/3/4	0 ¬± 0.456	-1.236 ¬± 0.51	-1.443 ¬± 0.589	-0.46 ¬± 0.51	-1.18024	-1.52429	-0.336104	-0.344052	0.844137	1.18819	-1.23552	0.0962823	-1.44257	0.0768618	-0.459565	0.514792	-0.207043	0.795055	0.775957	0.30344	0.983	0.231268
Scg3	Scg3	F1M7L6	F1M7L6;P47868;A0A8I6AAD7	18/5/4/4/5	0 ¬± 0.776	-2.394 ¬± 0.867	-4.228 ¬± 0.867	-0.662 ¬± 0.776	-0.488144	-1.02007	-0.119328	-0.531931	0.368815	0.900747	-2.39443	0.0587653	-4.22826	0.0027134	-0.662161	0.55583	-1.83383	0.157133	1.73226	0.158796	3.5661	0.00840804
Scg5	Scg5	G3V714	G3V714;P27682	8/4/3/0/1	0 ¬± 0.547	-0.367 ¬± 0.631	NA	0.217 ¬± 1.094	-0.264666	NA	0.136059	NA	0.400725	NA	-0.366936	0.678806	NA	NA	0.216514	0.866409	NA	NA	0.583449	0.663498	NA	NA
Sdf4	Sdf4	A0A8I6GL63	A0A8I6GL63;A0A0G2JSR9;Q91ZS3;A0A8I6ALY7;A0A8I6A852	11/5/2/2/2	0 ¬± 0.362	-0.804 ¬± 0.573	-1.352 ¬± 0.573	-1.164 ¬± 0.573	-0.674716	-1.42846	-1.12332	-0.753745	-0.448609	0.305136	-0.803551	0.274297	-1.35194	0.086193	-1.1637	0.129564	-0.54839	0.520016	-0.360148	0.669926	0.188242	0.822829
Selenbp1	Selenbp1	A0A0G2JZR8	A0A0G2JZR8;F1LRJ9;Q8VIF7;A0A8I5ZWC7	7/3/3/0/1	0 ¬± 0.415	-1.198 ¬± 0.415	NA	-1.017 ¬± 0.719	-1.58151	NA	-1.20113	NA	0.38038	NA	-1.19831	0.110967	NA	NA	-1.0169	0.288112	NA	NA	0.181407	0.837841	NA	NA
Sema3g	Sema3g	F1LNH0	F1LNH0	7/3/2/1/1	0 ¬± 1.472	4.595 ¬± 1.802	-0.329 ¬± 2.549	-0.417 ¬± 2.549	1.44056	-0.189125	-0.244096	-1.62968	-1.68465	-0.0549708	4.59504	0.142765	-0.329331	0.917971	-0.417231	0.89625	-4.92437	0.212783	-5.01227	0.206698	-0.0879002	0.982076
Sema4b	Sema4b	Q4KM50	Q4KM50;A0A8I6AWC2;F1LSV0	10/4/3/1/2	0 ¬± 8.715	15.877 ¬± 10.063	1.644 ¬± 17.429	16.229 ¬± 12.324	0.804217	0.107387	0.817822	-0.69683	0.0136058	0.710436	15.8769	0.278013	1.64419	0.935503	16.229	0.323617	-14.2327	0.50597	0.352049	0.983064	14.5848	0.51995
Sema6d	Sema6d	D3ZDA2	D3ZDA2;A0A8I5ZVU9;A0A8I6AKL1;A0A8I5ZWU1;A0A8I6GKS5;A0A0G2JZC4	7/3/3/0/1	0 ¬± 0.526	1.03 ¬± 0.526	NA	-0.574 ¬± 0.911	0.484754	NA	-0.363239	NA	-0.847993	NA	1.03031	0.238439	NA	NA	-0.574258	0.614314	NA	NA	-1.60457	0.202041	NA	NA
Sema7a	Sema7a	D3ZQP6	D3ZQP6	18/5/4/4/5	0 ¬± 0.857	2.115 ¬± 0.958	-0.652 ¬± 0.958	0.476 ¬± 0.857	0.364375	-0.13373	0.090495	-0.498106	-0.27388	0.224225	2.11457	0.122137	-0.651526	0.62006	0.476421	0.700086	-2.76609	0.0604654	-1.63814	0.223163	1.12795	0.394918
Sepp1	Sepp1	P25236	P25236;A0A0G2JU99	18/5/4/4/5	0 ¬± 0.549	-2.41 ¬± 0.614	-2.782 ¬± 0.614	-1.368 ¬± 0.549	-0.70046	-0.84683	-0.35539	-0.14637	0.345071	0.491441	-2.41017	0.0110619	-2.78221	0.00451038	-1.36819	0.099934	-0.372035	0.674835	1.04198	0.22655	1.41401	0.108093
Serpina1	Serpina1	A0A0G2JY31	A0A0G2JY31;A0A0G2JSJ9;A0A0G2JZ73;P17475	18/5/4/4/5	0 ¬± 1.485	-1.96 ¬± 1.66	3.552 ¬± 1.66	-0.017 ¬± 1.485	-0.0969051	0.160585	-0.000795093	0.25749	0.09611	-0.16138	-1.96004	0.3937	3.55239	0.133038	-0.0166234	0.993795	5.51242	0.0340937	1.94341	0.397619	-3.56901	0.131375
Serpina10	Serpina10	Q62975	Q62975	11/4/2/1/4	0 ¬± 0.432	0.808 ¬± 0.611	-1.55 ¬± 0.864	0.508 ¬± 0.432	0.45169	-1.761	0.299744	-2.21269	-0.151946	2.06074	0.80848	0.315973	-1.55027	0.152746	0.507829	0.433515	-2.35875	0.0611621	-0.300651	0.699961	2.0581	0.0707282
Serpina3k	Serpina3k	P05545	P05545	18/5/4/4/5	0 ¬± 0.663	-0.603 ¬± 0.742	0.203 ¬± 0.742	-0.814 ¬± 0.663	-0.0773731	0.0251282	-0.105342	0.102501	-0.0279688	-0.13047	-0.603449	0.553849	0.203046	0.841217	-0.813742	0.400261	0.806495	0.454638	-0.210293	0.835638	-1.01679	0.3241
Serpina3l	Serpina3l	P05544	P05544;A0A0G2JXK5;P09005	18/5/4/4/5	0 ¬± 0.477	-16.621 ¬± 0.533	-16.261 ¬± 0.533	-15.903 ¬± 0.477	-1.64661	-1.58161	-1.51957	0.065001	0.12704	0.0620393	-16.6206	1.39758e-12	-16.2611	1.88405e-12	-15.9026	1.14258e-12	0.359448	0.640943	0.717957	0.332592	0.358509	0.624049
Serpina3n	Serpina3n	A0A0H2UHI5	A0A0H2UHI5;A0A0G2KB85;E0A3N4;P09006	18/5/4/4/5	0 ¬± 1.944	5.128 ¬± 2.174	5.809 ¬± 2.174	6.202 ¬± 1.944	0.310902	0.347557	0.368293	0.036655	0.0573909	0.020736	5.12833	0.100494	5.80905	0.066258	6.20187	0.0406225	0.680721	0.827948	1.07354	0.718295	0.392818	0.89477
Serpina4	Serpina4	A0A8I5ZZZ2	A0A8I5ZZZ2;Q5M8C3;P97569	17/5/4/3/5	0 ¬± 0.427	-1.298 ¬± 0.478	-2.095 ¬± 0.552	-0.859 ¬± 0.427	-0.849912	-1.82755	-0.50318	-0.97764	0.346732	1.32437	-1.29847	0.0638729	-2.09496	0.0102088	-0.858831	0.178905	-0.79649	0.295015	0.439642	0.504923	1.23613	0.0999795
Serpina6	Serpina6	P31211	P31211	18/5/4/4/5	0 ¬± 0.716	-3.522 ¬± 0.801	-4.684 ¬± 0.801	-3.601 ¬± 0.716	-1.09335	-1.76924	-1.13075	-0.675893	-0.0374019	0.638492	-3.52165	0.00550531	-4.6836	0.000654982	-3.60115	0.00317194	-1.16195	0.322365	-0.0794976	0.942071	1.08245	0.330861
Serpinc1	Serpinc1	F7EY53	F7EY53;Q5M7T5;Q7TPI9;CON__P41361;A0A096MIW4	18/5/4/4/5	0 ¬± 0.655	-3.558 ¬± 0.733	-4.178 ¬± 0.733	-2.517 ¬± 0.655	-0.80016	-0.999683	-0.516998	-0.199524	0.283162	0.482685	-3.55778	0.00279332	-4.17769	0.000809503	-2.51699	0.0167463	-0.619903	0.559293	1.0408	0.307707	1.6607	0.113338
Serpind1	Serpind1	A0A0G2K8K3	A0A0G2K8K3;Q64268	14/5/2/2/5	0 ¬± 0.331	0.201 ¬± 0.523	-1.133 ¬± 0.523	-0.763 ¬± 0.331	0.159261	-1.54992	-0.845495	-1.70918	-1.00476	0.704424	0.200876	0.752203	-1.13329	0.0970069	-0.763269	0.133858	-1.33416	0.101468	-0.964146	0.150343	0.370018	0.563239
Serpinf1	Serpinf1	Q80ZA3	Q80ZA3;A0A8J8XL70;A0A8I6GIT3;CON__Q95121	18/5/4/4/5	0 ¬± 1.735	2.959 ¬± 1.94	-2.272 ¬± 1.94	3.71 ¬± 1.735	0.186069	-0.161207	0.229701	-0.347276	0.0436317	0.390908	2.95892	0.274706	-2.27247	0.397354	3.70976	0.152844	-5.23139	0.0772896	0.750845	0.777214	5.98223	0.0374681
Serpinf2	Serpinf2	Q68FT8	Q68FT8;F7FHF3;A0A8I6AQI7	17/5/4/3/5	0 ¬± 0.396	-1.024 ¬± 0.443	-1.3 ¬± 0.511	-0.698 ¬± 0.396	-0.748708	-1.04208	-0.466034	-0.293375	0.282674	0.576049	-1.02353	0.10871	-1.30038	0.0656624	-0.69787	0.234919	-0.276851	0.689081	0.325656	0.592993	0.602506	0.368691
Serping1	Serping1	A0A8I6A6T2	A0A8I6A6T2;Q6P734;A0A8I6ABI1;CON__P50448	18/5/4/4/5	0 ¬± 0.41	-0.585 ¬± 0.459	-1.575 ¬± 0.459	0.406 ¬± 0.41	-0.192314	-0.591446	0.119967	-0.399132	0.312281	0.711413	-0.58456	0.358309	-1.57533	0.0226864	0.40615	0.495414	-0.990774	0.14897	0.99071	0.129758	1.98148	0.00617458
Serpini1	Serpini1	Q9JLD2	Q9JLD2	17/5/4/3/5	0 ¬± 0.392	-0.839 ¬± 0.439	-1.877 ¬± 0.507	-1.576 ¬± 0.392	-0.423979	-1.21527	-0.938382	-0.791293	-0.514403	0.27689	-0.839316	0.177463	-1.87653	0.0117494	-1.57617	0.0139164	-1.03722	0.145688	-0.736851	0.232686	0.300366	0.647024
Sez6	Sez6	A0A8I5ZN57	A0A8I5ZN57;F1MA42;A0A8I5ZRZ3	13/5/2/1/5	0 ¬± 0.316	-1.005 ¬± 0.499	-1.438 ¬± 0.706	-1.306 ¬± 0.316	-1.04804	-1.93839	-1.60555	-0.89035	-0.557511	0.332839	-1.00464	0.123032	-1.43795	0.095783	-1.30623	0.0168439	-0.43331	0.628144	-0.30159	0.621766	0.13172	0.868466
Sez6l	Sez6l	D4AD89	D4AD89;A0A8I5ZZ55;A0A8I5ZKI8	17/5/4/3/5	0 ¬± 0.997	-5.208 ¬± 1.115	-8.806 ¬± 1.287	-3.615 ¬± 0.997	-0.76704	-1.72387	-0.486471	-0.95683	0.280569	1.2374	-5.20801	0.00405357	-8.8059	0.000119576	-3.61487	0.0235929	-3.59789	0.0545485	1.59314	0.306227	5.19103	0.00713385
Sez6l2	Sez6l2	D4A6P1	D4A6P1;A0A8I5ZQG6	16/5/3/3/5	0 ¬± 0.651	-0.151 ¬± 0.841	-0.641 ¬± 0.841	0.734 ¬± 0.651	-0.096834	-0.465836	0.396569	-0.369002	0.493402	0.862405	-0.150686	0.889698	-0.640533	0.558268	0.734366	0.440832	-0.489847	0.687681	0.885052	0.421634	1.3749	0.2205
Sfn;LOC298795	Sfn;LOC298795	G3V9A3	G3V9A3;Q5EBB0;Q68FS0	5/0/0/4/1	NA	NA	NA	NA	NA	NA	NA	NA	NA	NA	NA	NA	NA	NA	NA	NA	NA	NA	NA	NA	NA	NA
Sirpa	Sirpa	A0A8I6ADR4	A0A8I6ADR4;Q499T3;A0A8I6A7V6;P97710;A0A8I6A0T2	13/1/4/3/5	-2.41 ¬± 0.73	0 ¬± 0.365	-0.476 ¬± 0.421	-1.028 ¬± 0.326	2.84336	2.57433	2.18337	-0.269032	-0.659988	-0.390955	2.40959	0.0161535	1.93329	0.0474848	1.38178	0.118043	-0.476293	0.415081	-1.02781	0.0652211	-0.551516	0.327856
Slc25a3	Slc25a3	A0A8I6GJ63	A0A8I6GJ63;G3V741;Q6IRH6;A0A8I6GF99;P16036	1/0/0/1/0	NA	NA	NA	NA	NA	NA	NA	NA	NA	NA	NA	NA	NA	NA	NA	NA	NA	NA	NA	NA	NA	NA
Slc25a4;Slc25a31;Slc25a5	Slc25a4;Slc25a31;Slc25a5	A0A8I6G2T3	A0A8I6G2T3;Q6P9Y4;D3ZB81;Q09073;Q05962;A0A8I6GK78;A0A8I6A2W7;A0A8I6A075;A0A8I5Y643	1/0/0/1/0	NA	NA	NA	NA	NA	NA	NA	NA	NA	NA	NA	NA	NA	NA	NA	NA	NA	NA	NA	NA	NA	NA
Slc4a1	Slc4a1	Q91ZE7	Q91ZE7;Q5U329;F8WFT7;A0A0G2K8D8;P23562	6/2/3/0/1	-1.183 ¬± 0.746	0 ¬± 0.609	NA	-2.006 ¬± 1.055	0.879246	NA	-1.26681	NA	-2.14606	NA	1.18268	0.306817	NA	NA	-0.823415	0.569089	NA	NA	-2.00609	0.19801	NA	NA
Slitrk1	Slitrk1	D3Z8D8	D3Z8D8	11/5/1/1/4	0 ¬± 0.592	-1.245 ¬± 1.323	-1.028 ¬± 1.323	0.281 ¬± 0.662	-1.26362	-0.949173	0.178784	0.31445	1.44241	1.12796	-1.24452	0.418939	-1.02818	0.501001	0.281385	0.760456	0.21634	0.911198	1.52591	0.336591	1.30957	0.405368
Smpdl3a	Smpdl3a	Q641Z7	Q641Z7	16/5/4/3/4	0 ¬± 0.43	-1.534 ¬± 0.481	-1.102 ¬± 0.555	-1.147 ¬± 0.481	-0.789271	-0.520023	-0.545935	0.269248	0.243336	-0.0259125	-1.53395	0.034803	-1.10174	0.142449	-1.14693	0.100552	0.432208	0.566893	0.387017	0.579514	-0.0451909	0.951921
Snd1	Snd1	Q66X93	Q66X93	2/1/1/0/0	NA	NA	NA	NA	NA	NA	NA	NA	NA	NA	NA	NA	NA	NA	NA	NA	NA	NA	NA	NA	NA	NA
Sned1	Sned1	D3ZNR4	D3ZNR4;Q5ZQU0	7/2/2/0/3	NA	NA	NA	NA	NA	NA	NA	NA	NA	NA	NA	NA	NA	NA	NA	NA	NA	NA	NA	NA	NA	NA
Snph	Snph	A0A8I5ZUF6	A0A8I5ZUF6;A0A8I6AS45;B5DF41	18/5/4/4/5	0 ¬± 0.603	-0.589 ¬± 0.674	-0.454 ¬± 0.674	0.082 ¬± 0.603	-0.197846	-0.150156	0.0254634	0.0476897	0.223309	0.175619	-0.588712	0.52585	-0.454101	0.62359	0.0818029	0.924972	0.134611	0.889783	0.670515	0.470951	0.535904	0.563143
Sod1	Sod1	Q6LDS4	Q6LDS4;P07632;A0A8I6G9Z6;Q6PEC5	18/5/4/4/5	0 ¬± 1.091	1.585 ¬± 1.22	0.454 ¬± 1.22	3.937 ¬± 1.091	0.203007	0.0611378	0.459835	-0.141869	0.256828	0.398697	1.58467	0.349348	0.454004	0.785525	3.937	0.0230511	-1.13067	0.522835	2.35233	0.172605	3.483	0.0515701
Sod3	Sod3	Q08420	Q08420	18/5/4/4/5	0 ¬± 1.254	1.461 ¬± 1.402	-2.173 ¬± 1.402	1.831 ¬± 1.254	0.193449	-0.346511	0.238609	-0.53996	0.0451599	0.58512	1.46054	0.450352	-2.17326	0.267236	1.83063	0.319413	-3.6338	0.0881709	0.37009	0.846836	4.00389	0.05151
Sort1	Sort1	A0A8I6G6Z1	A0A8I6G6Z1;O54861	16/5/3/3/5	0 ¬± 0.438	-0.599 ¬± 0.565	-1.432 ¬± 0.565	-0.508 ¬± 0.438	-0.433314	-1.39643	-0.35819	-0.963116	0.0751235	1.03824	-0.599249	0.418398	-1.43236	0.0682837	-0.50782	0.42819	-0.833112	0.31792	0.0914292	0.900378	0.924541	0.220374
Sparc	Sparc	A0A8I5ZWN9	A0A8I5ZWN9;A0A8I6ALJ7;P16975;A0A8I6GK51	18/5/4/4/5	0 ¬± 0.774	0.695 ¬± 0.866	-0.517 ¬± 0.866	0.827 ¬± 0.774	0.100868	-0.0798688	0.119326	-0.180737	0.0184576	0.199194	0.694635	0.559311	-0.516587	0.663255	0.827085	0.462547	-1.21122	0.339254	0.13245	0.91082	1.34367	0.26664
Sparcl1	Sparcl1	Q6P7A8	Q6P7A8;G3V7X5;P24054	18/5/4/4/5	0 ¬± 0.69	-0.954 ¬± 0.771	-2.598 ¬± 0.771	-0.498 ¬± 0.69	-0.14254	-0.427091	-0.0726068	-0.284551	0.0699336	0.354485	-0.953808	0.372329	-2.5979	0.0249661	-0.497617	0.617997	-1.64409	0.154011	0.456191	0.666086	2.10028	0.0618689
Spock1	Spock1	F1M6V6	F1M6V6;A0A8I6A6U2;A0A8I6ATZ8;Q562B0	17/5/4/3/5	0 ¬± 0.717	0.326 ¬± 0.802	0.612 ¬± 0.926	1.545 ¬± 0.717	0.255259	0.446729	0.938411	0.191469	0.683152	0.491683	0.32625	0.766457	0.611786	0.610154	1.54472	0.15166	0.285536	0.819275	1.21847	0.27777	0.932936	0.439942
Spon1	Spon1	A0A8I6G6L0	A0A8I6G6L0;Q3B7D6;P35446	18/5/4/4/5	0 ¬± 0.443	-0.789 ¬± 0.495	-0.46 ¬± 0.495	0.438 ¬± 0.443	-0.751108	-0.389983	0.293178	0.361125	1.04429	0.683161	-0.788819	0.254641	-0.460365	0.499483	0.437966	0.495673	0.328454	0.646124	1.22678	0.0859247	0.898331	0.197564
Spp1	Spp1	P97827	P97827;P08721	18/5/4/4/5	0 ¬± 0.642	-0.844 ¬± 0.718	-1.315 ¬± 0.718	0.352 ¬± 0.642	-0.217014	-0.354053	0.0815919	-0.137039	0.298606	0.435645	-0.84413	0.395589	-1.31535	0.193581	0.351691	0.704361	-0.471225	0.649678	1.19582	0.234794	1.66705	0.105452
Suclg2	Suclg2	Q5EBA9	Q5EBA9;A0A8I5ZV34;A0A8I6AHY6;F1LPV8;Q499V7;Q68FT4;B1H270;A0A8I6AIH6	1/1/0/0/0	NA	NA	NA	NA	NA	NA	NA	NA	NA	NA	NA	NA	NA	NA	NA	NA	NA	NA	NA	NA	NA	NA
Susd5	Susd5	D3ZSC1	D3ZSC1	15/4/4/2/5	0 ¬± 2.717	7.165 ¬± 2.717	3.103 ¬± 3.842	0.888 ¬± 2.43	1.20891	0.648945	0.21738	-0.55996	-0.991526	-0.431566	7.16511	0.0890947	3.10298	0.523215	0.888359	0.811942	-4.06213	0.406454	-6.27675	0.113043	-2.21462	0.635732
Synm	Synm	Q810D0	Q810D0;A0A096MK54;G3V9G5	8/2/1/3/2	NA	NA	NA	NA	NA	NA	NA	NA	NA	NA	NA	NA	NA	NA	NA	NA	NA	NA	NA	NA	NA	NA
Tcn2	Tcn2	A0A8I5YCJ2	A0A8I5YCJ2;G3V6K1;Q9R0D6	18/5/4/4/5	0 ¬± 0.311	-0.613 ¬± 0.348	-2.183 ¬± 0.348	-0.731 ¬± 0.311	-0.242314	-1.15355	-0.293821	-0.911233	-0.051507	0.859726	-0.613242	0.210195	-2.18339	0.000357091	-0.730842	0.119116	-1.57015	0.00654871	-0.1176	0.804816	1.45255	0.00766663
Tf;Srprb	Tf;Srprb	P12346	P12346;Q7TMC7;Q7TP24;CON__Q29443;CON__Q0IIK2;Q64599	18/5/4/4/5	0 ¬± 0.889	2.165 ¬± 0.994	4.022 ¬± 0.994	1.581 ¬± 0.889	0.22462	0.392814	0.167347	0.168194	-0.0572729	-0.225467	2.16515	0.126617	4.02202	0.00923076	1.58067	0.22907	1.85688	0.207524	-0.584476	0.667743	-2.44135	0.0883937
Tgfb2	Tgfb2	G3V6B1	G3V6B1;Q07257	15/3/4/3/5	0 ¬± 1.685	2.218 ¬± 1.46	0.504 ¬± 1.685	4.162 ¬± 1.306	0.792566	0.221826	1.24714	-0.570739	0.45457	1.02531	2.2181	0.341191	0.503541	0.836549	4.1617	0.0768402	-1.71456	0.458085	1.9436	0.34228	3.65816	0.114169
Tgfbi	Tgfbi	D4A8G5	D4A8G5;A0A8I5ZSM4;A0A8I6AMY6	13/5/1/3/4	0 ¬± 0.322	-1.192 ¬± 0.72	-0.963 ¬± 0.416	-0.504 ¬± 0.36	-3.19504	-1.83424	-0.681328	1.3608	2.51371	1.15291	-1.19161	0.165089	-0.962536	0.10038	-0.503512	0.324339	0.229071	0.789114	0.688095	0.414801	0.459024	0.425434
Tgm3	Tgm3	D4A5U3	D4A5U3	8/2/3/1/2	0.023 ¬± 0.72	0 ¬± 0.588	1.905 ¬± 1.019	-0.548 ¬± 0.72	-0.0158488	0.909734	-0.447594	0.925583	-0.431745	-1.35733	-0.0233984	0.981132	1.88186	0.205974	-0.57125	0.604891	1.90525	0.180617	-0.547852	0.58745	-2.45311	0.120703
Thbs2	Thbs2	D4A2G6	D4A2G6	3/0/0/0/3	NA	NA	NA	NA	NA	NA	NA	NA	NA	NA	NA	NA	NA	NA	NA	NA	NA	NA	NA	NA	NA	NA
Thy1	Thy1	A0A8I5ZPP2	A0A8I5ZPP2;P01830	18/5/4/4/5	0 ¬± 0.685	1.637 ¬± 0.766	0.196 ¬± 0.766	0.635 ¬± 0.685	0.718711	0.107433	0.322439	-0.611278	-0.396272	0.215006	1.63748	0.133384	0.196052	0.851438	0.635105	0.522765	-1.44142	0.204565	-1.00237	0.345911	0.439053	0.6757
Timp1	Timp1	Q91ZP7	Q91ZP7;P30120	15/5/3/2/5	0 ¬± 0.59	-1.604 ¬± 0.762	-0.986 ¬± 0.933	0.607 ¬± 0.59	-0.983384	-0.522595	0.247366	0.460789	1.23075	0.769961	-1.60395	0.124194	-0.986246	0.390771	0.607032	0.482159	0.617705	0.618206	2.21098	0.0424378	1.59328	0.176809
Timp2	Timp2	A0A8I6A3D8	A0A8I6A3D8;P30121	18/5/4/4/5	0 ¬± 0.463	-0.265 ¬± 0.518	-2.427 ¬± 0.518	-0.935 ¬± 0.463	-0.0452132	-0.479593	-0.166454	-0.43438	-0.12124	0.31314	-0.264719	0.70907	-2.42657	0.00360185	-0.93495	0.175643	-2.16185	0.0105413	-0.670231	0.351344	1.49162	0.0499165
Tkt	Tkt	A0A8I6AQ92	A0A8I6AQ92;G3V826;P50137	6/4/1/0/1	0 ¬± 0.5	-1.158 ¬± 1	NA	-0.997 ¬± 1	-2.85394	NA	-1.95295	NA	0.900985	NA	-1.1581	0.376449	NA	NA	-0.996859	0.438286	NA	NA	0.161238	0.91643	NA	NA
Tmem132a	Tmem132a	G3V963	G3V963;Q80WF4	7/2/2/0/3	NA	NA	NA	NA	NA	NA	NA	NA	NA	NA	NA	NA	NA	NA	NA	NA	NA	NA	NA	NA	NA	NA
Tnfrsf21	Tnfrsf21	D3ZF92	D3ZF92	10/2/3/1/4	0.654 ¬± 0.599	0 ¬± 0.489	-0.303 ¬± 0.847	0.228 ¬± 0.424	-0.430613	-0.683834	-0.265837	-0.253221	0.164776	0.417997	-0.654284	0.430006	-0.957113	0.391901	-0.426677	0.582058	-0.302829	0.767372	0.227607	0.737052	0.530436	0.595759
Tnnc1	Tnnc1	Q4PP99	Q4PP99	1/0/0/1/0	NA	NA	NA	NA	NA	NA	NA	NA	NA	NA	NA	NA	NA	NA	NA	NA	NA	NA	NA	NA	NA	NA
Tnni3	Tnni3	A0A8I6ADH6	A0A8I6ADH6;P23693	1/0/0/1/0	NA	NA	NA	NA	NA	NA	NA	NA	NA	NA	NA	NA	NA	NA	NA	NA	NA	NA	NA	NA	NA	NA
Tnxb	Tnxb	A0A8I6AJ44	A0A8I6AJ44;A0A8I6AE34;B4F7A0;B4F793;A0A8I6GHW9	8/3/2/2/1	0 ¬± 0.423	-1.002 ¬± 0.518	-1.283 ¬± 0.518	-1.236 ¬± 0.732	-1.37138	-2.22164	-2.03927	-0.850263	-0.667888	0.182375	-1.00221	0.208216	-1.2834	0.127311	-1.23621	0.217588	-0.281192	0.720543	-0.233996	0.807062	0.0471965	0.960558
Tpi1;LOC500959	Tpi1;LOC500959	P48500	P48500;A0A8I5ZVI4;A0A0G2JWU1;A0A8I6A997;Q6SA19	18/5/4/4/5	0 ¬± 0.384	0.102 ¬± 0.429	-0.635 ¬± 0.429	-0.191 ¬± 0.384	0.130467	-1.27601	-0.280358	-1.40648	-0.410825	0.995653	0.10236	0.861465	-0.6349	0.288829	-0.191004	0.730225	-0.73726	0.244619	-0.293365	0.618383	0.443896	0.453618
Tpm1	Tpm1	P04692	P04692;A0A0G2JX64;A0A0G2K7F7;Q63607;Q63583;Q91XN6;A0A8I6GC15;F7FIS4;Q91XN7;A0A8I6A156;A0A8J8YA57;Q923Z2;Q6AZ25	3/2/0/1/0	NA	NA	NA	NA	NA	NA	NA	NA	NA	NA	NA	NA	NA	NA	NA	NA	NA	NA	NA	NA	NA	NA
Tpm2;Tpm3;Tpm4	Tpm2;Tpm3;Tpm4	A0A8I5ZZ90	A0A8I5ZZ90;A0A8I5ZR83;A0A8I6AG31;Q5FVG5;CON__Q3SX28;P58775;A0A0G2K2G8;A0A8I6G322;A0A8I6B5K9;A0A8I6ATZ5;A0A8I6A144;A0A140TAF0;Q63610;P09495;A0A8I5ZZ16	17/5/4/3/5	0 ¬± 0.479	-1.253 ¬± 0.536	0.445 ¬± 0.619	0.818 ¬± 0.479	-0.274245	0.0860909	0.154442	0.360336	0.428687	0.0683514	-1.25313	0.10479	0.445103	0.579108	0.8179	0.248882	1.69823	0.0583439	2.07103	0.0128481	0.372797	0.641628
Tpp1	Tpp1	Q9EQV6	Q9EQV6;Q642E6;F7F942;A0A8I6GJE9	18/5/4/4/5	0 ¬± 0.412	0.148 ¬± 0.46	-0.919 ¬± 0.46	0.325 ¬± 0.412	0.0635497	-0.473111	0.136057	-0.536661	0.0725071	0.609168	0.148003	0.814093	-0.918867	0.159003	0.325024	0.585553	-1.06687	0.123547	0.177021	0.778609	1.24389	0.0636475
Tppp3	Tppp3	A0A8I6ANX0	A0A8I6ANX0;Q5PPN5	1/0/0/0/1	NA	NA	NA	NA	NA	NA	NA	NA	NA	NA	NA	NA	NA	NA	NA	NA	NA	NA	NA	NA	NA	NA
Trem2	Trem2	A0A6G8MVL9	A0A6G8MVL9;A0A8I5Y9E9;A0A6G8MV71;A0A8I6A303;A0A8I6A9R5;D3ZZ89	16/5/3/3/5	0 ¬± 0.629	1.668 ¬± 0.812	1.002 ¬± 0.812	2.288 ¬± 0.629	0.937801	0.632424	1.17398	-0.305377	0.236181	0.541558	1.66761	0.130357	1.00203	0.348442	2.28819	0.0244143	-0.665581	0.572835	0.620579	0.55689	1.28616	0.234267
Trpm7	Trpm7	A0A0G2KB64	A0A0G2KB64;A0A0G2JYN5;A0A8I6A0V0;A0A8I6AVX9;Q925B3	1/0/1/0/0	NA	NA	NA	NA	NA	NA	NA	NA	NA	NA	NA	NA	NA	NA	NA	NA	NA	NA	NA	NA	NA	NA
Ttc28	Ttc28	D3ZXP1	D3ZXP1;A0A8I6ASI5;A0A8I6AM19;A0A8I5ZRJ0;A0A8I5YBH2;A0A8I5ZTF5	3/2/0/1/0	NA	NA	NA	NA	NA	NA	NA	NA	NA	NA	NA	NA	NA	NA	NA	NA	NA	NA	NA	NA	NA	NA
Ttr	Ttr	P02767	P02767	18/5/4/4/5	0 ¬± 1.256	2.875 ¬± 1.405	5.476 ¬± 1.405	2.575 ¬± 1.256	0.397266	0.681476	0.360571	0.284211	-0.0366948	-0.320905	2.87531	0.149334	5.47635	0.0115042	2.57531	0.169231	2.60104	0.211477	-0.299998	0.875789	-2.90104	0.14599
Tuba4a;Tuba8;Tuba3a;Tuba1b;Tuba1a;Tuba1c	Tuba4a;Tuba8;Tuba3a;Tuba1b;Tuba1a;Tuba1c	A0A8I6A3U6	A0A8I6A3U6;A0A8I6ALV8;A0A8I5ZN97;A0A8I6A1R5;Q5XIF6;Q6AY56;Q68FR8;Q6P9V9;P68370;A0A8I6B5M1;Q6AYZ1;A0A0H2UHM7;A0A8I6AF82	7/3/2/1/1	0 ¬± 0.553	-0.069 ¬± 0.677	-0.659 ¬± 0.958	-0.232 ¬± 0.958	-0.113076	-1.84629	-0.423688	-1.73321	-0.310612	1.4226	-0.068792	0.94225	-0.658755	0.593409	-0.232226	0.847159	-0.589963	0.649658	-0.163434	0.898036	0.426529	0.773505
Tubb4b;Tubb4a;Tubb6;Tubb5;Tubb2b	Tubb4b;Tubb4a;Tubb6;Tubb5;Tubb2b	G3V7C6	G3V7C6;B4F7C2;A0A8I5ZT08;Q4QQV0;A0A8I5Y8E3;P69897;Q6P9T8;Q3KRE8	1/1/0/0/0	NA	NA	NA	NA	NA	NA	NA	NA	NA	NA	NA	NA	NA	NA	NA	NA	NA	NA	NA	NA	NA	NA
Tyro3	Tyro3	F1M7U7	F1M7U7;A0A8I6ABP1;P55146	11/4/2/2/3	0 ¬± 1.126	0.506 ¬± 1.592	2.532 ¬± 1.592	1.947 ¬± 1.3	0.186751	0.758782	0.615667	0.572032	0.428917	-0.143115	0.505522	0.80289	2.53155	0.235306	1.94702	0.294816	2.02603	0.39809	1.4415	0.505722	-0.584529	0.784333
Ubc;Ubb;Rps27a;Uba52;LOC100360548	Ubc;Ubb;Rps27a;Uba52;LOC100360548	Q63429	Q63429;A0A8I6A4W7;P0CG51;P62982;P62986;F1LML2;A0A8I6A5Y3;A0A8I6AN99;Q63654;Q6P7R7;Q5FWT0;A0A8I5ZR71;Q6PED0;A0A8I6G5G7;A0A8I6G8I7;A0A8I6A1Y5;A0A8I5ZTA8;F1M927;F1LU69	18/5/4/4/5	0 ¬± 0.889	1.698 ¬± 0.994	0.449 ¬± 0.994	1.103 ¬± 0.889	0.364427	0.105723	0.24684	-0.258704	-0.117587	0.141117	1.69786	0.223868	0.449226	0.741318	1.10251	0.395529	-1.24863	0.389591	-0.595345	0.662239	0.653286	0.631942
Uchl1	Uchl1	A0A8I6G7R6	A0A8I6G7R6;Q00981	2/2/0/0/0	NA	NA	NA	NA	NA	NA	NA	NA	NA	NA	NA	NA	NA	NA	NA	NA	NA	NA	NA	NA	NA	NA
Vasn	Vasn	D3ZAE6	D3ZAE6	10/5/1/1/3	0 ¬± 0.367	0.381 ¬± 0.82	-1.399 ¬± 0.82	-0.444 ¬± 0.473	0.209998	-1.2343	-0.290549	-1.4443	-0.500547	0.943753	0.381387	0.685797	-1.39948	0.170066	-0.443997	0.48622	-1.78086	0.175335	-0.825385	0.416656	0.955479	0.351646
Vcam1	Vcam1	A0A0G2K127	A0A0G2K127;P29534	3/3/0/0/0	NA	NA	NA	NA	NA	NA	NA	NA	NA	NA	NA	NA	NA	NA	NA	NA	NA	NA	NA	NA	NA	NA
Vcan	Vcan	D3Z9N6	D3Z9N6;A0A0G2K944;D4A8Y6;Q9ERB4;D3ZFC3	17/5/4/3/5	0 ¬± 1.032	-4.537 ¬± 1.154	-3.97 ¬± 1.333	-1.797 ¬± 1.032	-1.09248	-0.901439	-0.340706	0.191045	0.751778	0.560733	-4.53732	0.0117181	-3.96999	0.0349192	-1.79721	0.240176	0.567322	0.752759	2.7401	0.10028	2.17278	0.219956
Vnn3	Vnn3	D4A183	D4A183	3/2/0/0/1	NA	NA	NA	NA	NA	NA	NA	NA	NA	NA	NA	NA	NA	NA	NA	NA	NA	NA	NA	NA	NA	NA
Vstm2a	Vstm2a	D3ZM70	D3ZM70	18/5/4/4/5	0 ¬± 0.897	0.629 ¬± 1.003	-1.711 ¬± 1.003	-0.046 ¬± 0.897	0.114112	-0.365418	-0.00861737	-0.47953	-0.122729	0.356801	0.629477	0.647212	-1.71123	0.22431	-0.0455447	0.971876	-2.34071	0.121228	-0.675022	0.623802	1.66569	0.236239
Vstm2b	Vstm2b	D4A3Q0	D4A3Q0	15/5/3/3/4	0 ¬± 0.526	1.88 ¬± 0.68	0.326 ¬± 0.68	0.144 ¬± 0.588	0.610936	0.126086	0.0572806	-0.48485	-0.553655	-0.0688053	1.88015	0.051197	0.325675	0.711972	0.144431	0.858178	-1.55447	0.13404	-1.73572	0.0796628	-0.181244	0.843889
Vtn	Vtn	Q3KR94	Q3KR94;Q7TQ11;Q62905	18/5/4/4/5	0 ¬± 0.345	-1.271 ¬± 0.385	-0.733 ¬± 0.385	-0.092 ¬± 0.345	-0.367298	-0.200316	-0.0237255	0.166981	0.343572	0.176591	-1.27065	0.0276597	-0.732882	0.178283	-0.0922078	0.852708	0.537768	0.340602	1.17844	0.0388764	0.640674	0.235742
Vwf	Vwf	A0A8I6AF98	A0A8I6AF98;A0A8J8XVZ5;F1M957;A0A8I5ZNS8;A0A8I6A191;Q62935	6/4/1/1/0	0 ¬± 0.5	-0.981 ¬± 1	-0.968 ¬± 1	NA	-2.12758	-2.06423	NA	0.0633471	NA	NA	-0.981057	0.444823	-0.967989	0.450293	NA	NA	0.0130679	0.993207	NA	NA	NA	NA
Wfdc1	Wfdc1	O70280	O70280	18/5/4/4/5	0 ¬± 0.821	-0.179 ¬± 0.918	-1.742 ¬± 0.918	-0.632 ¬± 0.821	-0.0634995	-0.782859	-0.237834	-0.719359	-0.174334	0.545025	-0.179092	0.886486	-1.74179	0.179248	-0.632114	0.594839	-1.56269	0.248774	-0.453023	0.718569	1.10967	0.382947
Wfikkn2	Wfikkn2	D3Z9K5	D3Z9K5;P0C5J5	18/5/4/4/5	0 ¬± 0.395	0.112 ¬± 0.442	-1.224 ¬± 0.442	-0.183 ¬± 0.395	0.0458861	-0.629349	-0.0782533	-0.675235	-0.124139	0.551096	0.11189	0.852898	-1.22402	0.0578265	-0.182795	0.748292	-1.33591	0.0505044	-0.294685	0.626593	1.04123	0.100638
Ywhae	Ywhae	A0A8I6GEP3	A0A8I6GEP3;A0A8I5ZSP3;P62260;A0A8I6AKE2	11/4/2/2/3	0 ¬± 0.432	-1.052 ¬± 0.611	-0.964 ¬± 0.611	-0.722 ¬± 0.499	-1.12672	-0.990665	-0.670498	0.136055	0.456221	0.320167	-1.05232	0.202281	-0.964393	0.238255	-0.721634	0.31019	0.0879253	0.92177	0.330684	0.687488	0.242759	0.767123
Ywhag	Ywhag	P61983	P61983	11/5/2/1/3	0 ¬± 0.411	0.46 ¬± 0.649	-0.506 ¬± 0.918	-0.073 ¬± 0.53	0.402602	-0.631111	-0.0756226	-1.03371	-0.478225	0.555489	0.459828	0.568223	-0.506157	0.630169	-0.0729512	0.916399	-0.965985	0.418674	-0.532779	0.545132	0.433205	0.694978
Ywhaz	Ywhaz	A0A0G2JV65	A0A0G2JV65;P63102;A0A8I6GMK2;A0A0G2K2B8;P68255;P68511;P35213;A0A8I6AI74	8/4/2/1/1	0 ¬± 0.433	-1.902 ¬± 0.613	-1.891 ¬± 0.866	-0.648 ¬± 0.866	-2.26132	-2.23151	-0.4534	0.0298013	1.80791	1.77811	-1.90191	0.0643181	-1.89145	0.122557	-0.648087	0.540055	0.010462	0.992605	1.25382	0.302768	1.24336	0.367565
