# Supplementary material for: Cerebrospinal fluid proteomic analysis of long-term antihypertensive treatment with amlodipine and atenolol in hypertensive rats
Source: Sci Rep. 2025 Oct 28;15:37678. doi: 10.1038/s41598-025-21450-3 (PMC12569167; doi:10.1038/s41598-025-21450-3)
Supplement: Supplementary file 2 — Supplementary Material 2 [file 41598_2025_21450_MOESM2_ESM.xlsx]

## Sheet: Top20 most counts
Supplementary Table S2. Top 20 proteins with the most counts per group. WKY Ctrl = normotensive rats, SHR Ctrl = untreated hypertensive rats, SHR Amlo = hypertensive rats with amlodipine treatment, SHR Aten = hypertensive rats with atenolol treatment.
Number	WKY Ctrl MaxQuant Gene Names	Mean normalised counts WKY Ctrl	SHR Ctrl MaxQuant Gene Names	Mean normalised counts SHR Ctrl	SHR amlo MaxQuant Gene Names	Mean normalised counts SHR amlo	SHR aten MaxQuant Gene Names	Mean normalised counts SHR aten
1	Alb	3557.72	Alb	3527.77	Alb	4212.34	Alb	3755.72
2	Tf;Srprb	1872.1	Tf;Srprb	2187.49	Tf;Srprb	2457.97	Tf;Srprb	2102.35
3	C3	1211.01	C3	1299.87	C3	1227.65	C3	1221.25
4	Enpp2	782.181	Enpp2	1044.69	Enpp2	977.797	Apoe	888.109
5	Mug1	745.415	Hpx	759.454	Apoe	801.307	Enpp2	877.583
6	Apoe	696.418	Apoe	697.056	Hpx	713.728	Hpx	662.084
7	Hpx	624.29	Cp	658.143	LOC367586	679.588	Mug1	661.598
8	Ptgds	606.366	Ptgds	605.086	Ptgds	679.556	LOC367586	650.393
9	Serpina1	604.684	LOC367586	598.722	Serpina1	675.88	Cp	626.62
10	LOC367586	580.054	Serpina1	565.402	Cp	660.359	Serpina1	604.351
11	Cp	496.048	Ttr	485.785	Ttr	591.561	Ptgds	590.459
12	C4a;C4;LOC100909666	458.501	Mug1	484.25	Mug1	548.634	Cst3	517.849
13	Fn1	444.25	Cst3	438.583	Gc	510.048	Cfh	484.012
14	Cst3	438.981	Hba1	421.882	Cst3	506.946	Gc	478.735
15	Cfh	435.674	Kng1l1	421.639	Cfh	407.742	Ttr	473.585
16	Gc	419.395	C4a;C4;LOC100909666	418.231	Agt	360.109	C4a;C4;LOC100909666	436.858
17	Ttr	368.854	Gc	411.015	Hp	357.606	Agt	381.903
18	Agt	349.912	Cfh	385.785	C4a;C4;LOC100909666	327.714	Clu	341.016
19	Clu	339.053	Agt	375.681	Cntn1	304.956	Fn1	319.017
20	Sparcl1	330.192	Hp	350.665	Clu	298.965	Cntn1	318.896
