# Supplementary material for: Cerebrospinal fluid proteomic analysis of long-term antihypertensive treatment with amlodipine and atenolol in hypertensive rats
Source: Sci Rep. 2025 Oct 28;15:37678. doi: 10.1038/s41598-025-21450-3 (PMC12569167; doi:10.1038/s41598-025-21450-3)
Supplement: Supplementary file 3 — Supplementary Material 3 [file 41598_2025_21450_MOESM3_ESM.xlsx]

## Sheet: pathways202508
Supplementary Table S3. All altered biological processes related to the significantly changed proteins per group comparison. Performed using Gene Ontology and PANTHER. WKY Ctrl = normotensive rats, SHR Ctrl = untreated hypertensive rats, SHR Amlo = hypertensive rats with amlodipine treatment, SHR Aten = hypertensive rats with atenolol treatment.
Go process	Go id	term level	Panther hierachical group	Group	Homo sapiens ref list	Input number of proteins	Expected number of proteins	Fold enrichment	raw p values	p FDR	Genes
cellular response to fluoride	GO:1902618	0	1	SHR amlo vs SHR aten	4	2	0.00542195	368.871	1.06509e-05	0.0134095	Col1a1	Ncam1
negative regulation of mitochondrial depolarization	GO:0051902	0	2	SHR amlo vs SHR aten	7	2	0.00948841	210.783	3.71837e-05	0.0351107	Got1	Alb
negative regulation of membrane depolarization	GO:1904180	1	2	SHR amlo vs SHR aten	8	2	0.0108439	184.435	4.95364e-05	0.034018	Got1	Alb
neuron projection regeneration	GO:0031102	0	3	SHR amlo vs SHR aten	50	3	0.0677744	44.2645	4.23305e-05	0.0319764	Dag1	Omg	Ncam1
neuron projection development	GO:0031175	1	3	SHR amlo vs SHR aten	818	9	1.10879	8.11697	9.10191e-07	0.00687558	Bcan	Aplp1	Dag1	Ncam2	Omg	Ncam1	Nrcam	Nbl1	Celsr2
neuron development	GO:0048666	2	3	SHR amlo vs SHR aten	1005	9	1.36226	6.60664	4.95553e-06	0.012478	Bcan	Aplp1	Dag1	Ncam2	Omg	Ncam1	Nrcam	Nbl1	Celsr2
neuron differentiation	GO:0030182	3	3	SHR amlo vs SHR aten	1266	9	1.71605	5.24461	3.15561e-05	0.0317833	Bcan	Aplp1	Dag1	Ncam2	Omg	Ncam1	Nrcam	Nbl1	Celsr2
generation of neurons	GO:0048699	4	3	SHR amlo vs SHR aten	1345	9	1.82313	4.93656	5.07564e-05	0.0333403	Bcan	Aplp1	Dag1	Ncam2	Omg	Ncam1	Nrcam	Nbl1	Celsr2
neurogenesis	GO:0022008	5	3	SHR amlo vs SHR aten	1582	11	2.14438	5.12968	3.89344e-06	0.0147055	Bcan	Cdh2	Aplp1	Dag1	Ncam2	Fn1	Omg	Ncam1	Nrcam	Nbl1	Celsr2
nervous system development	GO:0007399	6	3	SHR amlo vs SHR aten	2325	12	3.15151	3.8077	2.63004e-05	0.0283818	Bcan	Cdh2	Aplp1	Dag1	Ncam2	Fn1	Omg	Ncam1	Nrcam	Nbl1	Celsr2	Sez6l
system development	GO:0048731	7	3	SHR amlo vs SHR aten	3908	15	5.29725	2.83166	5.71861e-05	0.0359987	Col1a1	Dag1	Ncam2	Fn1	Omg	Ncam1	Nrcam	Bcan	Cdh2	Aplp1	Cdh13	Serpinf1	Nbl1	Celsr2	Sez6l
plasma membrane bounded cell projection organization	GO:0120036	2	3	SHR amlo vs SHR aten	1278	10	1.73231	5.77263	4.3177e-06	0.0130464	Bcan	Aplp1	Cdh13	Dag1	Ncam2	Omg	Ncam1	Nrcam	Nbl1	Celsr2
cell projection organization	GO:0030030	3	3	SHR amlo vs SHR aten	1321	10	1.7906	5.58472	5.79688e-06	0.0125113	Bcan	Aplp1	Cdh13	Dag1	Ncam2	Omg	Ncam1	Nrcam	Nbl1	Celsr2
neuron recognition	GO:0008038	0	4	SHR amlo vs SHR aten	50	3	0.0677744	44.2645	4.23305e-05	0.0304537	Ncam2	Ncam1	Nrcam
homophilic cell adhesion via plasma membrane adhesion molecules	GO:0007156	0	5	SHR amlo vs SHR aten	123	4	0.166725	23.9916	2.24014e-05	0.0260339	Cdh2	Cdh13	Nrcam	Celsr2
cell-cell adhesion via plasma-membrane adhesion molecules	GO:0098742	1	5	SHR amlo vs SHR aten	202	5	0.273808	18.2609	7.21086e-06	0.0108942	Cdh2	Cdh13	Ncam1	Nrcam	Celsr2
cell adhesion	GO:0007155	3	5	SHR amlo vs SHR aten	831	9	1.12641	7.98998	1.03764e-06	0.00522556	Bcan	Cdh2	Cdh13	Dag1	Ncam2	Fn1	Ncam1	Nrcam	Celsr2
extracellular matrix organization	GO:0030198	0	6	SHR amlo vs SHR aten	285	5	0.386314	12.9428	3.78047e-05	0.0317308	Col1a1	Aplp1	Dag1	Fn1	Itih1
external encapsulating structure organization	GO:0045229	1	6	SHR amlo vs SHR aten	285	5	0.386314	12.9428	3.78047e-05	0.0335973	Col1a1	Aplp1	Dag1	Fn1	Itih1
extracellular structure organization	GO:0043062	1	6	SHR amlo vs SHR aten	286	5	0.387669	12.8976	3.84409e-05	0.0305666	Col1a1	Aplp1	Dag1	Fn1	Itih1
neuron projection morphogenesis	GO:0048812	0	7	SHR amlo vs SHR aten	543	7	0.73603	9.51049	6.55965e-06	0.0123879	Bcan	Aplp1	Dag1	Ncam1	Nrcam	Nbl1	Celsr2
plasma membrane bounded cell projection morphogenesis	GO:0120039	1	7	SHR amlo vs SHR aten	549	7	0.744163	9.40655	7.04771e-06	0.0118308	Bcan	Aplp1	Dag1	Ncam1	Nrcam	Nbl1	Celsr2
cell projection morphogenesis	GO:0048858	2	7	SHR amlo vs SHR aten	558	7	0.756362	9.25483	7.83634e-06	0.0107629	Bcan	Aplp1	Dag1	Ncam1	Nrcam	Nbl1	Celsr2
cell morphogenesis	GO:0000902	3	7	SHR amlo vs SHR aten	801	9	1.08575	8.28924	7.64175e-07	0.0115452	Bcan	Cdh2	Aplp1	Cdh13	Dag1	Ncam1	Nrcam	Nbl1	Celsr2
blood vessel development	GO:0001568	0	8	SHR amlo vs SHR aten	546	6	0.740096	8.10705	7.97917e-05	0.0482197	Col1a1	Cdh2	Cdh13	Dag1	Fn1	Nrcam
regulation of developmental process	GO:0050793	0	9	SHR amlo vs SHR aten	2615	12	3.5446	3.38543	8.47561e-05	0.0492498	Pglyrp2	Coch	Col1a1	Cdh2	Dag1	Fn1	Omg	Ncam1	Timp2	Serpinf1	Lrrn1	Nbl1
nitric oxide transport	GO:0030185	0	1	SHR Ctrl vs SHR Amlo	4	2	0.00489725	408.393	8.65967e-06	0.0327076	Hba1	Hbb
carbon dioxide transport	GO:0015670	0	2	SHR Ctrl vs SHR Amlo	10	3	0.0122431	245.036	1.96084e-07	0.00296243	Ca2	Hba1	Hbb
one-carbon compound transport	GO:0019755	1	2	SHR Ctrl vs SHR Amlo	20	3	0.0244862	122.518	1.84758e-06	0.00930441	Ca2	Hba1	Hbb
gas transport	GO:0015669	1	2	SHR Ctrl vs SHR Amlo	20	3	0.0244862	122.518	1.84758e-06	0.0139566	Ca2	Hba1	Hbb
negative regulation of peptidase activity	GO:0010466	0	3	SHR Ctrl vs SHR Amlo	39	3	0.0477481	62.8297	1.45825e-05	0.0440625	Timp2	A2m	Serpina1
acute-phase response	GO:0006953	0	1	SHR Ctrl vs SHR Aten	42	4	0.0532575	75.1067	2.25657e-07	0.00340922	Ahsg	A1i3	Mug1	Kng1
acute inflammatory response	GO:0002526	1	1	SHR Ctrl vs SHR Aten	80	4	0.101443	39.431	3.08427e-06	0.0232985	Ahsg	A1i3	Mug1	Kng1
inflammatory response	GO:0006954	2	1	SHR Ctrl vs SHR Aten	521	6	0.660647	9.082	4.1302e-05	0.0445707	Ahsg	A1i3	Cfh	Mug1	Timp1	Kng1
response to stimulus	GO:0050896	5	1	SHR Ctrl vs SHR Aten	9362	23	11.8714	1.93744	3.35541e-05	0.0506935	Ache	A0A8I6AA60	Ahsg	A1i3	Cfh	Igf2	Timp1	Hba1	Omg	A0A8I6AQ74	Kng1	F5	A0A8I5ZPC5	Igfbp3	Hpx	Vtn	Mug1	Cntfr	A0A8I6A1C5	A0A8I6AGR0	Apoe	Celsr2
regulation of endopeptidase activity	GO:0052548	0	2	SHR Ctrl vs SHR Aten	38	3	0.0481854	62.2595	1.5009e-05	0.056689	Vtn	Timp1	Kng1
negative regulation of blood coagulation	GO:0030195	0	3	SHR Ctrl vs SHR Aten	43	3	0.0545256	55.02	2.18633e-05	0.0550517	Apoe	Kng1
negative regulation of coagulation	GO:0050819	1	3	SHR Ctrl vs SHR Aten	45	3	0.0570617	52.5747	2.50961e-05	0.047394	Apoe	Kng1
regulation of response to external stimulus	GO:0032101	2	3	SHR Ctrl vs SHR Aten	1113	8	1.41132	5.66843	5.27032e-05	0.049765	Hpx	Ahsg	Cfh	Igf2	Omg	Apoe	Kng1
regulation of body fluid levels	GO:0050878	3	3	SHR Ctrl vs SHR Aten	388	6	0.491998	12.1952	7.83199e-06	0.0394419	Cfh	Apoe	Kng1	Celsr2	F5
negative regulation of hemostasis	GO:1900047	1	3	SHR Ctrl vs SHR Aten	44	3	0.0557936	53.7696	2.3443e-05	0.0505967	Apoe	Kng1
blood coagulation	GO:0007596	0	4	SHR Ctrl vs SHR Aten	148	4	0.187669	21.3141	3.52622e-05	0.048431	Cfh	Kng1	F5
coagulation	GO:0050817	1	4	SHR Ctrl vs SHR Aten	151	4	0.191474	20.8906	3.81404e-05	0.0480188	Cfh	Kng1	F5
hemostasis	GO:0007599	1	4	SHR Ctrl vs SHR Aten	151	4	0.191474	20.8906	3.81404e-05	0.0443251	Cfh	Kng1	F5
wound healing	GO:0042060	1	4	SHR Ctrl vs SHR Aten	294	5	0.372803	13.4119	3.12882e-05	0.0525224	Cfh	Timp1	Kng1	F5
response to wounding	GO:0009611	2	4	SHR Ctrl vs SHR Aten	454	6	0.575689	10.4223	1.90877e-05	0.0576755	Cfh	Timp1	Apoe	Kng1	F5
negative regulation of proteolysis	GO:0045861	0	5	SHR Ctrl vs SHR Aten	157	4	0.199082	20.0922	4.44085e-05	0.0447283	Vtn	Timp1	Kng1
Factor XII activation	GO:0002542	0	1	WKY Ctrl vs SHR Ctrl	2	2	0.00743332	269.059	1.36516e-05	0.00343748	F12	Kng1
plasma kallikrein-kinin cascade	GO:0002353	1	1	WKY Ctrl vs SHR Ctrl	3	2	0.01115	179.373	4.08558e-05	0.00845548	F12	Kng1
kinin cascade	GO:0002254	2	1	WKY Ctrl vs SHR Ctrl	3	2	0.01115	179.373	4.08558e-05	0.00834121	F12	Kng1
protein activation cascade	GO:0072376	3	1	WKY Ctrl vs SHR Ctrl	19	3	0.0706165	42.483	4.59902e-05	0.00914237	F12	Apoh	Kng1
acute inflammatory response	GO:0002526	3	1	WKY Ctrl vs SHR Ctrl	80	10	0.297333	33.6324	3.8823e-13	5.86538e-09	Ahsg	A1i3	Mug1	F12	Hp	Fn1	Serpinc1	F2	A2m	Kng1
inflammatory response	GO:0006954	4	1	WKY Ctrl vs SHR Ctrl	521	14	1.93638	7.22999	7.36545e-09	1.58967e-05	Ecm1	Ahsg	A1i3	F12	Hp	Il1rap	Fn1	Chi3l1	F2	Cp	Kng1	Mug1	Serpinc1	A2m
defense response	GO:0006952	5	1	WKY Ctrl vs SHR Ctrl	1367	20	5.08067	3.93649	9.88931e-08	8.78868e-05	Cfd	Ecm1	Ahsg	A1i3	C1s	F12	Hp	Il1rap	Fn1	Chi3l1	F2	Cp	Kng1	Pglyrp2	Hpx	Mug1	Serpinc1	Cd59	Apoa4	A2m
response to stress	GO:0006950	6	1	WKY Ctrl vs SHR Ctrl	3577	31	13.2945	2.33179	2.70605e-06	0.00092916	Cfd	Ecm1	Ahsg	Il1rap	Fn1	Chi3l1	Aldoc	Cp	Kng1	Igfbp3	Hpx	Vcan	Gstm2	Mug1	A1i3	C1s	F12	Dag1	Hp	Omg	F2	Gpr37	Pglyrp2	Reln	Apoh	Serpinc1	Apoa1	Cd59	Apoa4	A2m	Cpb2
response to stimulus	GO:0050896	7	1	WKY Ctrl vs SHR Ctrl	9362	63	34.7954	1.81059	6.25141e-10	2.36116e-06	Ecm1	A0A8I6GD94	Myoc	Ctsh	Ptprz1	Il1rap	Chi3l1	Cp	Eno2	Plxnb2	F1LZ11	A0A8I6AH36	Vcan	P01836	Col1a2	Efemp1	A0A0G2K828	Azgp1	Dag1	Hp	Omg	F2	Igfals	A0A8I6AQ74	Gpr37	Pglyrp2	A0A8I6AAM9	Reln	Cntfr	A0A8I6AIU4	Pcolce	Apoa1	Apoa4	F1LYU4	Sepp1	Cfd	Atp6ap1	Ahsg	Fn1
regulation of response to stress	GO:0080134	4	1	WKY Ctrl vs SHR Ctrl	1394	16	5.18102	3.08819	4.81007e-05	0.00931673	Ahsg	F12	Omg	F2	Igfbp6	Kng1	Pglyrp2	Hpx	Smpdl3a	Apoh	Serpinc1	Apoa1	Ppt1	A2m	Cpb2
regulation of response to stimulus	GO:0048583	5	1	WKY Ctrl vs SHR Ctrl	4102	32	15.2457	2.09895	2.2916e-05	0.00532639	Cfd	Ecm1	Ahsg	Myoc	Ctsh	Fn1	Chi3l1	Kng1	Igfbp3	Hpx	Vtn	Azgp1	C1s	F12	Dag1	Omg	F2	Igfbp6	Gpr37	Pglyrp2	Cant1	Smpdl3a	Reln	Apoh	Aplp2	Serpinc1	Apoa1	Cd59	Ppt1	A2m	Cpb2
regulation of response to external stimulus	GO:0032101	3	1	WKY Ctrl vs SHR Ctrl	1113	16	4.13664	3.86787	2.94004e-06	0.000945067	Ahsg	F12	Fn1	Omg	F2	Kng1	Pglyrp2	Hpx	Smpdl3a	Apoh	Serpinc1	Apoa1	Ppt1	A2m	Cpb2
regulation of protein metabolic process	GO:0051246	4	1	WKY Ctrl vs SHR Ctrl	1868	23	6.94272	3.31282	2.01125e-07	0.000132113	Ecm1	F12	Ctsh	Ptprz1	Dag1	Fetub	Fn1	Enpp2	Chi3l1	F2	Kng1	Cntn1	Plxnb2	Igfbp3	Hpx	Vtn	Reln	Aplp2	Apoa1	A2m	Cpb2	Sez6l
regulation of proteolysis	GO:0030162	3	1	WKY Ctrl vs SHR Ctrl	430	10	1.59816	6.25718	4.42749e-06	0.00126208	Vtn	Ecm1	F12	Ctsh	Fetub	F2	A2m	Cpb2	Kng1
clustering of voltage-gated sodium channels	GO:0045162	0	2	WKY Ctrl vs SHR Ctrl	7	3	0.0260166	115.311	1.71564e-06	0.000602787	Nfasc	Myoc	Nrcam
neuronal ion channel clustering	GO:0045161	1	2	WKY Ctrl vs SHR Ctrl	16	3	0.0594666	50.4485	2.67936e-05	0.00595291	Nfasc	Myoc	Nrcam
developmental process	GO:0032502	7	2	WKY Ctrl vs SHR Ctrl	6014	44	22.352	1.9685	6.8477e-07	0.000323297	Cfd	Atp6ap1	Ecm1	Ahsg	Myoc	Ctsh	Ptprz1	Fn1	Chi3l1	Aldoc	Cp	Plxnb2	Igfbp3	Bcan	Vtn	Vcan	P01836	Mug1	Ckb	Col1a2	Efemp1	Nfasc	A1i3	C1s	Ncan	Dag1	Hp	Omg	Nrcam	Cntn1	Gpr37	Reln	Nptx1	Cntfr	Apoh	Aplp2	Serpinc1	Apoa1	Apoa4
anatomical structure development	GO:0048856	5	2	WKY Ctrl vs SHR Ctrl	5598	43	20.8059	2.06673	1.94271e-07	0.000139764	Cfd	Atp6ap1	Ecm1	Ahsg	Myoc	Ctsh	Ptprz1	Fn1	Chi3l1	Aldoc	Cp	Plxnb2	Bcan	Vtn	Vcan	P01836	Mug1	Ckb	Col1a2	Efemp1	Nfasc	A1i3	C1s	Ncan	Dag1	Hp	Omg	Nrcam	Cntn1	Gpr37	Reln	Nptx1	Cntfr	Apoh	Aplp2	Serpinc1	Apoa1	Apoa4	Ppt1
developmental maturation	GO:0021700	5	2	WKY Ctrl vs SHR Ctrl	328	7	1.21906	5.74211	0.000221849	0.029661	Bcan	Atp6ap1	Nfasc	Myoc	Dag1	Nrcam	Sez6l
neuron development	GO:0048666	3	2	WKY Ctrl vs SHR Ctrl	1005	15	3.73524	4.0158	3.98913e-06	0.00120536	Nfasc	Myoc	Ptprz1	Dag1	Omg	Nrcam	Cntn1	Gpr37	Bcan	Vcan	Reln	Nptx1	Aplp2	Apoa1	Apoa4
neuron differentiation	GO:0030182	4	2	WKY Ctrl vs SHR Ctrl	1266	15	4.70529	3.1879	6.00188e-05	0.011478	Nfasc	Myoc	Ptprz1	Dag1	Omg	Nrcam	Cntn1	Gpr37	Bcan	Vcan	Reln	Nptx1	Aplp2	Apoa1	Apoa4
generation of neurons	GO:0048699	5	2	WKY Ctrl vs SHR Ctrl	1345	16	4.99891	3.2007	3.12676e-05	0.00684624	Nfasc	Myoc	Ptprz1	Dag1	Omg	Nrcam	Cntn1	Plxnb2	Gpr37	Bcan	Vcan	Reln	Nptx1	Aplp2	Apoa1	Apoa4
neurogenesis	GO:0022008	6	2	WKY Ctrl vs SHR Ctrl	1582	19	5.87976	3.23143	4.24914e-06	0.00125875	Nfasc	Myoc	C1s	Ptprz1	Dag1	Fn1	Omg	Nrcam	Cntn1	Plxnb2	Gpr37	Bcan	Vtn	Vcan	Reln	Nptx1	Aplp2	Apoa1	Apoa4
nervous system development	GO:0007399	7	2	WKY Ctrl vs SHR Ctrl	2325	25	8.64123	2.89311	6.70001e-07	0.000326528	Ahsg	Myoc	Ptprz1	Fn1	Plxnb2	Bcan	Vtn	Vcan	Ckb	Nfasc	C1s	Ncan	Dag1	Omg	Nrcam	Cntn1	Gpr37	Reln	Nptx1	Aplp2	Apoa1	Apoa4	Ppt1	Sepp1	Sez6l
system development	GO:0048731	8	2	WKY Ctrl vs SHR Ctrl	3908	36	14.5247	2.47854	3.88721e-08	3.6705e-05	Cfd	Atp6ap1	Ecm1	Ahsg	Myoc	Ctsh	Ptprz1	Fn1	Chi3l1	Cp	Plxnb2	Bcan	Vtn	Vcan	Ckb	Col1a2	Efemp1	Nfasc	C1s	Ncan	Dag1	Hp	Omg	Nrcam	Cntn1	Gpr37	Reln	Nptx1	Aplp2	Apoa1	Apoa4	Ppt1	A2m	Cpb2	Sepp1	Sez6l
multicellular organism development	GO:0007275	9	2	WKY Ctrl vs SHR Ctrl	4351	37	16.1712	2.28802	2.04536e-07	0.000128755	Cfd	Atp6ap1	Ecm1	Ahsg	Myoc	Ctsh	Ptprz1	Fn1	Chi3l1	Cp	Plxnb2	Bcan	Vtn	Vcan	Mug1	Ckb	Col1a2	Efemp1	Nfasc	A1i3	C1s	Ncan	Dag1	Hp	Omg	Nrcam	Cntn1	Gpr37	Reln	Nptx1	Aplp2	Apoa1	Apoa4	Ppt1	A2m	Cpb2	Sepp1	Sez6l
multicellular organismal process	GO:0032501	10	2	WKY Ctrl vs SHR Ctrl	7361	48	27.3583	1.75449	3.94852e-06	0.00121743	Cfd	Atp6ap1	Ecm1	Ahsg	Myoc	Ctsh	Ptprz1	Fn1	Chi3l1	Cp	Kng1	Plxnb2	Igfbp3	Bcan	Vtn	Vcan	Gstm2	P01836	Mug1	Ckb	Col1a2	Efemp1	Nfasc	Azgp1	A1i3	C1s	F12	Ncan	Dag1	Hp	Omg	Nrcam	F2	Cntn1	Gpr37	Reln	Nptx1	Cntfr	Apoh
negative regulation of fibrinolysis	GO:0051918	0	3	WKY Ctrl vs SHR Ctrl	7	2	0.0260166	76.8739	0.000283235	0.0359589	Apoh	Cpb2
positive regulation of response to stimulus	GO:0048584	2	3	WKY Ctrl vs SHR Ctrl	2370	21	8.80848	2.38407	0.000120209	0.0181612	Cfd	Ecm1	Azgp1	Myoc	C1s	F12	Ctsh	Fn1	Chi3l1	F2	Igfbp6	Kng1	Gpr37	Igfbp3	Cant1	Hpx	Vtn	Reln	Apoh	Apoa1	Cpb2
positive regulation of blood coagulation	GO:0030194	1	3	WKY Ctrl vs SHR Ctrl	22	4	0.0817665	48.9198	1.23505e-06	0.000504301	F12	Apoh	F2	Cpb2
positive regulation of coagulation	GO:0050820	2	3	WKY Ctrl vs SHR Ctrl	27	4	0.10035	39.8606	2.92143e-06	0.000959498	F12	Apoh	F2	Cpb2
regulation of coagulation	GO:0050818	3	3	WKY Ctrl vs SHR Ctrl	71	7	0.263883	26.5269	8.35741e-09	1.5783e-05	F12	Apoh	Serpinc1	F2	Cpb2	Kng1
positive regulation of hemostasis	GO:1900048	2	3	WKY Ctrl vs SHR Ctrl	22	4	0.0817665	48.9198	1.23505e-06	0.000518309	F12	Apoh	F2	Cpb2
regulation of hemostasis	GO:1900046	3	3	WKY Ctrl vs SHR Ctrl	67	7	0.249016	28.1106	5.53082e-09	1.39266e-05	F12	Apoh	Serpinc1	F2	Cpb2	Kng1
regulation of body fluid levels	GO:0050878	4	3	WKY Ctrl vs SHR Ctrl	388	8	1.44206	5.5476	9.84428e-05	0.0158221	F12	Apoh	Serpinc1	F2	Cp	Cpb2	Kng1
regulation of biological quality	GO:0065008	5	3	WKY Ctrl vs SHR Ctrl	3234	25	12.0197	2.07992	0.000241192	0.0316864	Col1a2	Myoc	F12	Ncan	Ctsh	Dag1	Il1rap	Fn1	Omg	Afm	Nrcam	F2	Cp	Kng1	Plxnb2	Igfbp3	Bcan	Reln	Nptx1	Apoh	Serpinc1	Apoa1	Ppt1	Cpb2
positive regulation of wound healing	GO:0090303	2	3	WKY Ctrl vs SHR Ctrl	64	4	0.237866	16.8162	9.52585e-05	0.0159907	F12	Apoh	F2	Cpb2
positive regulation of response to wounding	GO:1903036	3	3	WKY Ctrl vs SHR Ctrl	83	4	0.308483	12.9667	0.000261125	0.0337186	F12	Apoh	F2	Cpb2
regulation of response to wounding	GO:1903034	4	3	WKY Ctrl vs SHR Ctrl	181	8	0.672715	11.8921	3.77386e-07	0.00021929	F12	Apoh	Serpinc1	Omg	F2	Cpb2	Kng1
regulation of wound healing	GO:0061041	3	3	WKY Ctrl vs SHR Ctrl	131	7	0.486882	14.3772	5.86267e-07	0.000305425	F12	Apoh	Serpinc1	F2	Cpb2	Kng1
regulation of blood coagulation	GO:0030193	2	3	WKY Ctrl vs SHR Ctrl	65	7	0.241583	28.9756	4.4542e-09	1.34588e-05	F12	Apoh	Serpinc1	F2	Cpb2	Kng1
regulation of fibrinolysis	GO:0051917	1	3	WKY Ctrl vs SHR Ctrl	11	3	0.0408833	73.3797	8.00141e-06	0.00219792	F12	Apoh	Cpb2
fibrinolysis	GO:0042730	0	4	WKY Ctrl vs SHR Ctrl	14	3	0.0520332	57.6555	1.75098e-05	0.00426673	F12	F2	Cpb2
negative regulation of blood coagulation	GO:0030195	1	4	WKY Ctrl vs SHR Ctrl	43	6	0.159816	37.5431	1.20307e-08	1.8176e-05	F12	Apoh	F2	Cpb2	Kng1
negative regulation of coagulation	GO:0050819	2	4	WKY Ctrl vs SHR Ctrl	45	6	0.16725	35.8745	1.59784e-08	1.60935e-05	F12	Apoh	F2	Cpb2	Kng1
negative regulation of hemostasis	GO:1900047	2	4	WKY Ctrl vs SHR Ctrl	44	6	0.163533	36.6898	1.38891e-08	1.49883e-05	F12	Apoh	F2	Cpb2	Kng1
negative regulation of wound healing	GO:0061045	2	4	WKY Ctrl vs SHR Ctrl	64	6	0.237866	25.2243	1.3903e-07	0.000105023	F12	Apoh	F2	Cpb2	Kng1
negative regulation of response to wounding	GO:1903035	3	4	WKY Ctrl vs SHR Ctrl	91	6	0.338216	17.7401	1.14109e-06	0.000507046	F12	Apoh	F2	Cpb2	Kng1
negative regulation of response to external stimulus	GO:0032102	3	4	WKY Ctrl vs SHR Ctrl	393	8	1.46065	5.47702	0.00010754	0.0165788	F12	Apoh	Apoa1	F2	A2m	Cpb2	Kng1
acute-phase response	GO:0006953	0	5	WKY Ctrl vs SHR Ctrl	42	8	0.1561	51.2493	2.76699e-12	2.09019e-08	Ahsg	A1i3	Mug1	Hp	Fn1	F2	A2m	Kng1
excitatory synapse assembly	GO:1904861	0	6	WKY Ctrl vs SHR Ctrl	22	3	0.0817665	36.6898	7.25041e-05	0.012887	Reln	Nptx1	Plxnb2
synapse organization	GO:0050808	2	6	WKY Ctrl vs SHR Ctrl	419	8	1.55728	5.13716	0.00016683	0.0240045	Bcan	Cadm3	Nfasc	Reln	Nptx1	Il1rap	Sez6l	Plxnb2
negative regulation of endopeptidase activity	GO:0010951	0	7	WKY Ctrl vs SHR Ctrl	26	3	0.0966331	31.0452	0.000121102	0.0181149	Vtn	Fetub	A2m
regulation of endopeptidase activity	GO:0052548	1	7	WKY Ctrl vs SHR Ctrl	38	4	0.141233	28.322	1.19107e-05	0.00315696	Vtn	Fetub	A2m	Kng1
regulation of peptidase activity	GO:0052547	2	7	WKY Ctrl vs SHR Ctrl	62	6	0.230433	26.038	1.14673e-07	9.62491e-05	Vtn	Ecm1	Ctsh	Fetub	A2m	Kng1
regulation of hydrolase activity	GO:0051336	3	7	WKY Ctrl vs SHR Ctrl	340	10	1.26366	7.91349	5.38677e-07	0.000290655	Vtn	Ecm1	Ctsh	Apoh	Fetub	Apoa1	Apoa4	Ppt1	A2m	Kng1
regulation of catalytic activity	GO:0050790	4	7	WKY Ctrl vs SHR Ctrl	974	16	3.62003	4.41986	5.1489e-07	0.00028811	Ecm1	Ctsh	Dag1	Fetub	Hp	Chi3l1	Kng1	Vtn	Reln	Apoh	Aplp2	Apoa1	Apoa4	Ppt1	A2m	Sez6l
regulation of molecular function	GO:0065009	5	7	WKY Ctrl vs SHR Ctrl	1500	18	5.57499	3.22871	8.09733e-06	0.00218454	Ecm1	Ctsh	Dag1	Fetub	Hp	Il1rap	Chi3l1	Kng1	Vtn	Gstm2	Reln	Apoh	Aplp2	Apoa1	Apoa4	Ppt1	A2m	Sez6l
negative regulation of peptidase activity	GO:0010466	1	7	WKY Ctrl vs SHR Ctrl	39	4	0.14495	27.5958	1.32344e-05	0.0033889	Vtn	Ecm1	Fetub	A2m
negative regulation of proteolysis	GO:0045861	2	7	WKY Ctrl vs SHR Ctrl	157	8	0.583516	13.71	1.26829e-07	0.000100849	Vtn	Ecm1	Fetub	F2	A2m	Cpb2	Kng1
negative regulation of hydrolase activity	GO:0051346	2	7	WKY Ctrl vs SHR Ctrl	105	5	0.390249	12.8123	4.54178e-05	0.00914897	Vtn	Ecm1	Fetub	Apoa1	A2m
negative regulation of catalytic activity	GO:0043086	3	7	WKY Ctrl vs SHR Ctrl	335	7	1.24508	5.62212	0.00025223	0.0328507	Vtn	Ecm1	Fetub	Hp	Apoa1	A2m	Kng1
axon regeneration	GO:0031103	0	8	WKY Ctrl vs SHR Ctrl	39	4	0.14495	27.5958	1.32344e-05	0.00344733	Vcan	Dag1	Apoa1	Apoa4
response to axon injury	GO:0048678	1	8	WKY Ctrl vs SHR Ctrl	100	5	0.371666	13.4529	3.59302e-05	0.00764554	Vcan	Reln	Dag1	Apoa1	Apoa4
response to wounding	GO:0009611	2	8	WKY Ctrl vs SHR Ctrl	454	13	1.68736	7.70433	1.2643e-08	1.59176e-05	Vcan	Reln	F12	Dag1	Apoh	Fn1	Serpinc1	Apoa1	Apoa4	F2	Cpb2	Kng1
axon development	GO:0061564	1	8	WKY Ctrl vs SHR Ctrl	457	11	1.69851	6.47625	1.01547e-06	0.000464902	Vcan	Nfasc	Reln	Nptx1	Ptprz1	Dag1	Aplp2	Apoa1	Nrcam	Apoa4	Cntn1
neuron projection development	GO:0031175	2	8	WKY Ctrl vs SHR Ctrl	818	15	3.04023	4.93384	3.08067e-07	0.000186171	Nfasc	Myoc	Ptprz1	Dag1	Omg	Nrcam	Cntn1	Gpr37	Bcan	Vcan	Reln	Nptx1	Aplp2	Apoa1	Apoa4
plasma membrane bounded cell projection organization	GO:0120036	3	8	WKY Ctrl vs SHR Ctrl	1278	15	4.74989	3.15797	6.67707e-05	0.0120092	Nfasc	Myoc	Ptprz1	Dag1	Omg	Nrcam	Cntn1	Gpr37	Bcan	Vcan	Reln	Nptx1	Aplp2	Apoa1	Apoa4
cell projection organization	GO:0030030	4	8	WKY Ctrl vs SHR Ctrl	1321	15	4.90971	3.05517	9.67746e-05	0.0158921	Nfasc	Myoc	Ptprz1	Dag1	Omg	Nrcam	Cntn1	Gpr37	Bcan	Vcan	Reln	Nptx1	Aplp2	Apoa1	Apoa4
neuron projection regeneration	GO:0031102	1	8	WKY Ctrl vs SHR Ctrl	50	5	0.185833	26.9059	1.16953e-06	0.000504835	Vcan	Dag1	Omg	Apoa1	Apoa4
regeneration	GO:0031099	2	8	WKY Ctrl vs SHR Ctrl	295	11	1.09641	10.0327	1.24965e-08	1.71634e-05	Vtn	Vcan	Ahsg	Dag1	Apoh	Hp	Omg	Apoa1	Apoa4	Aldoc	Cpb2
positive regulation of oligodendrocyte differentiation	GO:0048714	0	9	WKY Ctrl vs SHR Ctrl	31	3	0.115216	26.038	0.000206576	0.0278657	Ptprz1	Dag1	Enpp2
zymogen activation	GO:0031638	0	10	WKY Ctrl vs SHR Ctrl	45	4	0.16725	23.9163	2.35702e-05	0.00539543	F12	Ctsh	Apoh	Hp
phosphatidylcholine metabolic process	GO:0046470	0	11	WKY Ctrl vs SHR Ctrl	58	4	0.215566	18.5558	6.46956e-05	0.0120669	Apoa1	Enpp2	Apoa4	Ckb
blood coagulation	GO:0007596	0	12	WKY Ctrl vs SHR Ctrl	148	7	0.550066	12.7258	1.33427e-06	0.000530476	F12	Apoh	Serpinc1	F2	Cpb2	Kng1
coagulation	GO:0050817	1	12	WKY Ctrl vs SHR Ctrl	151	7	0.561216	12.4729	1.52623e-06	0.000562398	F12	Apoh	Serpinc1	F2	Cpb2	Kng1
hemostasis	GO:0007599	1	12	WKY Ctrl vs SHR Ctrl	151	7	0.561216	12.4729	1.52623e-06	0.000549008	F12	Apoh	Serpinc1	F2	Cpb2	Kng1
wound healing	GO:0042060	1	12	WKY Ctrl vs SHR Ctrl	294	9	1.0927	8.23649	1.48605e-06	0.000575675	F12	Dag1	Apoh	Fn1	Serpinc1	F2	Cpb2	Kng1
positive regulation of cell-substrate adhesion	GO:0010811	0	13	WKY Ctrl vs SHR Ctrl	140	6	0.520332	11.5311	1.38938e-05	0.00344111	Vtn	Myoc	Dag1	Fn1	Apoa1	Enpp2
regulation of cell-substrate adhesion	GO:0010810	1	13	WKY Ctrl vs SHR Ctrl	231	7	0.858548	8.1533	2.47655e-05	0.00558443	Vtn	Myoc	Ptprz1	Dag1	Fn1	Apoa1	Enpp2
regulation of cell adhesion	GO:0030155	2	13	WKY Ctrl vs SHR Ctrl	801	11	2.97704	3.69494	0.000182766	0.0255669	Vtn	Myoc	Ptprz1	Dag1	Fn1	Apoa1	Enpp2	Cd59	Kng1	Plxnb2
animal organ regeneration	GO:0031100	0	14	WKY Ctrl vs SHR Ctrl	166	7	0.616965	11.3459	2.86885e-06	0.000963169	Vtn	Ahsg	Apoh	Hp	Apoa1	Aldoc	Cpb2
animal organ development	GO:0048513	1	14	WKY Ctrl vs SHR Ctrl	3383	34	12.5735	2.70411	1.30375e-08	1.51516e-05	Cfd	Atp6ap1	Ecm1	Ahsg	Myoc	Ctsh	Ptprz1	Fn1	Chi3l1	Aldoc	Cp	Plxnb2	Bcan	Vtn	Vcan	Ckb	Col1a2	Efemp1	Nfasc	Dag1	Hp	Cntn1	Reln	Cntfr	Apoh	Aplp2	Serpinc1	Apoa1	Ppt1	A2m	Cpb2	Sepp1	Sez6l
positive regulation of peptidyl-tyrosine phosphorylation	GO:0050731	0	15	WKY Ctrl vs SHR Ctrl	121	5	0.449716	11.1181	8.92575e-05	0.0153239	Hpx	Reln	Ptprz1	Enpp2	Cntn1
regulation of peptidyl-tyrosine phosphorylation	GO:0050730	1	15	WKY Ctrl vs SHR Ctrl	183	6	0.680149	8.8216	6.26322e-05	0.0118281	Hpx	Reln	Ptprz1	Aplp2	Enpp2	Cntn1
regulation of protein phosphorylation	GO:0001932	2	15	WKY Ctrl vs SHR Ctrl	805	14	2.99191	4.67928	1.4979e-06	0.000565757	Ptprz1	Dag1	Fn1	Enpp2	Chi3l1	Kng1	Cntn1	Plxnb2	Igfbp3	Hpx	Reln	Aplp2	Apoa1	Sez6l
regulation of phosphorylation	GO:0042325	3	15	WKY Ctrl vs SHR Ctrl	867	14	3.22234	4.34466	3.55062e-06	0.00111756	Ptprz1	Dag1	Fn1	Enpp2	Chi3l1	Kng1	Cntn1	Plxnb2	Igfbp3	Hpx	Reln	Aplp2	Apoa1	Sez6l
regulation of phosphate metabolic process	GO:0019220	4	15	WKY Ctrl vs SHR Ctrl	1018	14	3.78356	3.70022	2.17965e-05	0.00522702	Ptprz1	Dag1	Fn1	Enpp2	Chi3l1	Kng1	Cntn1	Plxnb2	Igfbp3	Hpx	Reln	Aplp2	Apoa1	Sez6l
regulation of phosphorus metabolic process	GO:0051174	5	15	WKY Ctrl vs SHR Ctrl	1020	14	3.79099	3.69296	2.22747e-05	0.00525822	Ptprz1	Dag1	Fn1	Enpp2	Chi3l1	Kng1	Cntn1	Plxnb2	Igfbp3	Hpx	Reln	Aplp2	Apoa1	Sez6l
regulation of protein modification process	GO:0031399	3	15	WKY Ctrl vs SHR Ctrl	1057	14	3.92851	3.56369	3.29579e-05	0.00711326	Ptprz1	Dag1	Fn1	Enpp2	Chi3l1	Kng1	Cntn1	Plxnb2	Igfbp3	Hpx	Reln	Aplp2	Apoa1	Sez6l
immunoglobulin mediated immune response	GO:0016064	0	16	WKY Ctrl vs SHR Ctrl	203	6	0.754482	7.95248	0.000110921	0.0169272	F1LZ11	A0A8I6AH36	A0A0G2K828	C1s	A0A8I6AIU4	A0A8I6A938
B cell mediated immunity	GO:0019724	1	16	WKY Ctrl vs SHR Ctrl	209	6	0.776782	7.72418	0.000130068	0.0192653	F1LZ11	A0A8I6AH36	A0A0G2K828	C1s	A0A8I6AIU4	A0A8I6A938
lymphocyte mediated immunity	GO:0002449	2	16	WKY Ctrl vs SHR Ctrl	280	7	1.04066	6.72647	8.36142e-05	0.01452	F1LZ11	A0A8I6AH36	A0A0G2K828	C1s	Ctsh	A0A8I6AIU4	A0A8I6A938
leukocyte mediated immunity	GO:0002443	3	16	WKY Ctrl vs SHR Ctrl	338	8	1.25623	6.36826	3.75153e-05	0.00787197	F1LZ11	A0A8I6AH36	A0A0G2K828	C1s	Ctsh	A0A8I6AIU4	F2	A0A8I6A938
immune effector process	GO:0002252	4	16	WKY Ctrl vs SHR Ctrl	493	9	1.83231	4.91182	9.01137e-05	0.0152971	F1LZ11	Cfd	A0A8I6AH36	A0A0G2K828	C1s	Ctsh	A0A8I6AIU4	F2	A0A8I6A938
immune system process	GO:0002376	5	16	WKY Ctrl vs SHR Ctrl	2342	26	8.70442	2.98699	1.96987e-07	0.000135277	Cfd	A0A8I6GD94	Ctsh	Enpp2	F1LZ11	A0A8I6AH36	Hpx	Vtn	P01836	A0A8I6A938	A0A0G2K828	Azgp1	C1s	A0A8I5ZX10	Hp	F2	A0A8I6AQ74	Pglyrp2	A0A8I6AAM9	A0A8I6A9G4	A0A8I6AIU4	Serpinc1	Cd59	Apoa4	A2m	F1LYU4
adaptive immune response based on somatic recombination of immune receptors built from immunoglobulin superfamily domains	GO:0002460	2	16	WKY Ctrl vs SHR Ctrl	288	7	1.0704	6.53962	9.96532e-05	0.015848	F1LZ11	A0A8I6AH36	A0A0G2K828	C1s	Ctsh	A0A8I6AIU4	A0A8I6A938
immune response	GO:0006955	4	16	WKY Ctrl vs SHR Ctrl	1589	25	5.90577	4.23315	3.4538e-10	1.73933e-06	Cfd	A0A8I6GD94	Ctsh	Enpp2	F1LZ11	A0A8I6AH36	Hpx	Vtn	P01836	A0A8I6A938	A0A0G2K828	Azgp1	C1s	A0A8I5ZX10	F2	A0A8I6AQ74	Pglyrp2	A0A8I6AAM9	A0A8I6A9G4	A0A8I6AIU4	Serpinc1	Cd59	Apoa4	A2m	F1LYU4
locomotory behavior	GO:0007626	0	17	WKY Ctrl vs SHR Ctrl	269	7	0.999781	7.00153	6.50607e-05	0.011987	Gpr37	Reln	Aplp2	Ppt1	Sepp1	Cntn1	Sez6l
glial cell differentiation	GO:0010001	0	18	WKY Ctrl vs SHR Ctrl	276	7	1.0258	6.82396	7.64246e-05	0.0134258	Vtn	Reln	Myoc	C1s	Ptprz1	Dag1	Cntn1
gliogenesis	GO:0042063	1	18	WKY Ctrl vs SHR Ctrl	344	10	1.27853	7.82148	5.9923e-07	0.000301772	Bcan	Vtn	Vcan	Reln	Myoc	C1s	Ptprz1	Dag1	Fn1	Cntn1
negative regulation of cell adhesion	GO:0007162	0	19	WKY Ctrl vs SHR Ctrl	313	7	1.16331	6.01729	0.000166644	0.0242083	Myoc	Ptprz1	Apoa1	Enpp2	Kng1	Plxnb2
axonogenesis	GO:0007409	0	20	WKY Ctrl vs SHR Ctrl	391	8	1.45321	5.50504	0.000103821	0.0163388	Nfasc	Reln	Nptx1	Ptprz1	Dag1	Aplp2	Nrcam	Cntn1
neuron projection morphogenesis	GO:0048812	1	20	WKY Ctrl vs SHR Ctrl	543	9	2.01815	4.45954	0.000186253	0.0258156	Bcan	Nfasc	Reln	Nptx1	Ptprz1	Dag1	Aplp2	Nrcam	Cntn1
plasma membrane bounded cell projection morphogenesis	GO:0120039	2	20	WKY Ctrl vs SHR Ctrl	549	9	2.04045	4.4108	0.000202091	0.0275062	Bcan	Nfasc	Reln	Nptx1	Ptprz1	Dag1	Aplp2	Nrcam	Cntn1
cell projection morphogenesis	GO:0048858	3	20	WKY Ctrl vs SHR Ctrl	558	9	2.0739	4.33966	0.000227945	0.0302087	Bcan	Nfasc	Reln	Nptx1	Ptprz1	Dag1	Aplp2	Nrcam	Cntn1
cell adhesion	GO:0007155	0	21	WKY Ctrl vs SHR Ctrl	831	17	3.08854	5.50421	8.97509e-09	1.50662e-05	Nfasc	Azgp1	Ncan	Dag1	Il1rap	Fn1	Nrcam	Igfals	Cntn1	Plxnb2	Bcan	Cadm3	Vtn	Vcan	Reln	Apoa4	Lgals3bp
intracellular chemical homeostasis	GO:0055082	0	22	WKY Ctrl vs SHR Ctrl	666	10	2.4753	4.03992	0.000179692	0.0253719	Hpx	Atp6ap1	Nptx1	Aplp2	Fn1	Ppt1	Ckb	F2	Cp	Cpb2
chemical homeostasis	GO:0048878	1	22	WKY Ctrl vs SHR Ctrl	1020	13	3.79099	3.42918	9.58749e-05	0.0159173	Atp6ap1	Ctsh	Fn1	F2	Cp	Hpx	Nptx1	Aplp2	Apoa1	Apoa4	Ppt1	Ckb	Cpb2
brain development	GO:0007420	0	23	WKY Ctrl vs SHR Ctrl	888	12	3.30039	3.63593	0.000105793	0.0164776	Bcan	Nfasc	Reln	Ahsg	Ptprz1	Aplp2	Ppt1	Ckb	Sepp1	Cntn1	Sez6l	Plxnb2
central nervous system development	GO:0007417	1	23	WKY Ctrl vs SHR Ctrl	1170	16	4.34849	3.67944	5.5577e-06	0.00155492	Nfasc	Ahsg	Ncan	Ptprz1	Nrcam	Cntn1	Plxnb2	Bcan	Vtn	Vcan	Reln	Aplp2	Ppt1	Ckb	Sepp1	Sez6l
head development	GO:0060322	1	23	WKY Ctrl vs SHR Ctrl	945	12	3.51224	3.41662	0.000188937	0.0259496	Bcan	Nfasc	Reln	Ahsg	Ptprz1	Aplp2	Ppt1	Ckb	Sepp1	Cntn1	Sez6l	Plxnb2
regulation of anatomical structure morphogenesis	GO:0022603	0	24	WKY Ctrl vs SHR Ctrl	929	12	3.45278	3.47546	0.000161312	0.0236612	Ecm1	Reln	Ctsh	Ptprz1	Dag1	Apoh	Fn1	Omg	Enpp2	Chi3l1	F2	Plxnb2
regulation of cell migration	GO:0030334	0	25	WKY Ctrl vs SHR Ctrl	1021	13	3.79471	3.42582	9.6821e-05	0.0157287	Efemp1	Ecm1	Myoc	Ctsh	Ptprz1	Dag1	Fn1	Enpp2	Plxnb2	Igfbp3	Vtn	Reln	Apoh
regulation of cell motility	GO:2000145	1	25	WKY Ctrl vs SHR Ctrl	1083	13	4.02514	3.2297	0.000173795	0.0247707	Efemp1	Ecm1	Myoc	Ctsh	Ptprz1	Dag1	Fn1	Enpp2	Plxnb2	Igfbp3	Vtn	Reln	Apoh
regulation of locomotion	GO:0040012	2	25	WKY Ctrl vs SHR Ctrl	1137	13	4.22584	3.07631	0.000279197	0.0357466	Efemp1	Ecm1	Myoc	Ctsh	Ptprz1	Dag1	Fn1	Enpp2	Plxnb2	Igfbp3	Vtn	Reln	Apoh
response to hormone	GO:0009725	0	26	WKY Ctrl vs SHR Ctrl	1239	15	4.60494	3.25737	4.69806e-05	0.00921796	Col1a2	Azgp1	Ahsg	Ctsh	Dag1	Hp	Fn1	F2	Igfals	Cp	Igfbp3	Reln	Apoa1	Ckb	A2m
response to endogenous stimulus	GO:0009719	1	26	WKY Ctrl vs SHR Ctrl	1669	16	6.2031	2.57935	0.000384315	0.0483853	Col1a2	Azgp1	Ahsg	Myoc	Ctsh	Dag1	Hp	Fn1	F2	Igfals	Cp	Igfbp3	Reln	Apoa1	Ckb	A2m
positive regulation of cellular component organization	GO:0051130	0	27	WKY Ctrl vs SHR Ctrl	1276	15	4.74246	3.16292	6.5601e-05	0.011941	Efemp1	Ahsg	Myoc	Ptprz1	Dag1	Il1rap	Fn1	Enpp2	Cntn1	Plxnb2	Vtn	Reln	Apoa1	Ppt1	Cpb2
response to oxygen-containing compound	GO:1901700	0	28	WKY Ctrl vs SHR Ctrl	2231	23	8.29187	2.7738	4.40848e-06	0.00128083	Col1a2	Azgp1	Ahsg	C1s	Ctsh	Dag1	Hp	Fn1	Enpp2	F2	Igfals	Cp	Eno2	Gpr37	Igfbp3	Gstm2	Reln	Nptx1	Apoh	Apoa4	Ckb	A2m	Cpb2
[truncated: 24 more columns]
